# Supplementary material for: β-RA Targets Mitochondrial Metabolism and Adipogenesis, Leading to Therapeutic Benefits against CoQ Deficiency and Age-Related Overweight
Source: Biomedicines. 2021 Oct 13;9(10):1457. doi: 10.3390/biomedicines9101457 (PMC8533582; doi:10.3390/biomedicines9101457)
Supplement: Supplementary file 1 [file biomedicines-09-01457-s001.zip]

Archive with 7 entries (6 files):
- biomedicines-1395487-Supplementary/
- biomedicines-1395487-Supplementary/1-Supplemental Material_Hidalgo-Gutierrez_2021_rev.docx
- biomedicines-1395487-Supplementary/2-Movie S1.mp4
- biomedicines-1395487-Supplementary/3-Movie S2.mp4
- biomedicines-1395487-Supplementary/4-Movie S3.mp4
- biomedicines-1395487-Supplementary/5-Data_File_S1.xlsx
- biomedicines-1395487-Supplementary/6-Data_File_S2.xlsx
