# Supplementary material for: β-RA Targets Mitochondrial Metabolism and Adipogenesis, Leading to Therapeutic Benefits against CoQ Deficiency and Age-Related Overweight
Source: Biomedicines. 2021 Oct 13;9(10):1457. doi: 10.3390/biomedicines9101457 (PMC8533582; doi:10.3390/biomedicines9101457)
Supplement: Supplementary file 1 [file biomedicines-09-01457-s001.zip › biomedicines-1395487-Supplementary/5-Data_File_S1.xlsx]

## Sheet: all data
				Kidney										Pool-Fractionation	Pool - Quality Control
				coq9+/+					coq9+/++βRA
id	Majority protein IDs	Protein names	Gene names	LFQ intensity coq9+/+_Kidney_01	LFQ intensity coq9+/+_Kidney_02	LFQ intensity coq9+/+_Kidney_03	LFQ intensity coq9+/+_Kidney_04	LFQ intensity coq9+/+_Kidney_05	LFQ intensity coq9+/++βRA_Kidney_01	LFQ intensity coq9+/++βRA_Kidney_02	LFQ intensity coq9+/++βRA_Kidney_03	LFQ intensity coq9+/++βRA_Kidney_04	LFQ intensity coq9+/++βRA_Kidney_05	LFQ intensity Pool_fractions	LFQ intensity QC_01	LFQ intensity QC_02	LFQ intensity QC_03	LFQ intensity QC_04	LFQ intensity QC_05	LFQ intensity QC_06	Present in MitoCarta	Description	Tissues	Evidence	GO(biological process)	GO(cellular component)	GO(molecular function)	Function [CC]	EC number	Pathway	Subcellular location [CC]	Number of proteins	Sequence coverage [%]	Unique + razor sequence coverage [%]	Unique sequence coverage [%]	Mol. weight [kDa]	Peptides	Razor + unique peptides	Unique peptides	Peptides Pool_fractions	Peptides QC_01	Peptides QC_02	Peptides QC_03	Peptides QC_04	Peptides QC_05	Peptides QC_06	Peptides coq9+/+_Kidney_01	Peptides coq9+/+_Kidney_02	Peptides coq9+/+_Kidney_03
3791	Q03265	ATP synthase subunit alpha, mitochondrial (ATP synthase F1 subunit alpha)	Atp5f1a	269000000000	270000000000	321000000000	285000000000	278000000000	344000000000	392000000000	380000000000	338000000000	321000000000	267000000000	404000000000	411000000000	371000000000	380000000000	358000000000	378000000000	YES	ATP synthase, H+ transporting, mitochondrial F1 complex, alpha subunit 1	all 14	literature, APEX_matrix, targetP signal+, yeast mito homolog++, Rickettsial homolog, mito protein domain, induction, coexpression++, MS/MS++	ATP biosynthetic process [GO:0006754];ATP metabolic process [GO:0046034];ATP synthesis coupled proton transport [GO:0015986];lipid metabolic process [GO:0006629];negative regulation of endothelial cell proliferation [GO:0001937];positive regulation of blood vessel endothelial cell migration [GO:0043536]	cell surface [GO:0009986];COP9 signalosome [GO:0008180];membrane [GO:0016020];membrane raft [GO:0045121];mitochondrial inner membrane [GO:0005743];mitochondrial proton-transporting ATP synthase complex [GO:0005753];mitochondrial proton-transporting ATP synthase complex, catalytic core F(1) [GO:0000275];mitochondrion [GO:0005739];myelin sheath [GO:0043209];nucleus [GO:0005634];plasma membrane [GO:…	ADP binding [GO:0043531];angiostatin binding [GO:0043532];ATP binding [GO:0005524];ATPase activity [GO:0016887];MHC class I protein binding [GO:0042288];protease binding [GO:0002020];proton-transporting ATP synthase activity, rotational mechanism [GO:0046933]	FUNCTION: Mitochondrial membrane ATP synthase (F(1)F(0) ATP synthase or Complex V) produces ATP from ADP in the presence of a proton gradient across the membrane which is generated by electron transport complexes of the respiratory chain. F-type ATPases consist of two structural domains, F(1) - containing the extramembraneous catalytic core, and F(0) - containing the membrane proton channel, link…			Extracellular side {ECO:0000250|UniProtKB:P25705}. Note=Colocalizes with HRG on the cell surface of T-cells. {ECO:0000250|UniProtKB:P25705}.;Matrix side {ECO:0000250|UniProtKB:P19483}. Cell membrane {ECO:0000250|UniProtKB:P25705};Peripheral membrane protein {ECO:0000250|UniProtKB:P19483};Peripheral membrane protein {ECO:0000250|UniProtKB:P25705};SUBCELLULAR LOCATION: Mitochondrion inner membrane …	2	82.6	82.6	6.9	59.752	92	92	3	72	75	67	67	69	67	65	69	69	70
3366	P56480	ATP synthase subunit beta, mitochondrial (EC 7.1.2.2) (ATP synthase F1 subunit beta)	Atp5f1b	269000000000	272000000000	298000000000	286000000000	271000000000	317000000000	154000000000	308000000000	279000000000	258000000000	231000000000	396000000000	388000000000	354000000000	347000000000	316000000000	345000000000	YES	ATP synthase, H+ transporting, mitochondrial F1 complex, beta subunit	all 14	literature, APEX_matrix, targetP signal+, yeast mito homolog++, Rickettsial homolog, mito protein domain, coexpression++, MS/MS++	angiogenesis [GO:0001525];ATP biosynthetic process [GO:0006754];ATP metabolic process [GO:0046034];cellular response to interleukin-7 [GO:0098761];lipid metabolic process [GO:0006629];mitochondrial ATP synthesis coupled proton transport [GO:0042776];negative regulation of cell adhesion involved in substrate-bound cell migration [GO:0006933];positive regulation of blood vessel endothelial cell mig…	cell surface [GO:0009986];membrane [GO:0016020];membrane raft [GO:0045121];mitochondrial inner membrane [GO:0005743];mitochondrial membrane [GO:0031966];mitochondrial nucleoid [GO:0042645];mitochondrial proton-transporting ATP synthase complex [GO:0005753];mitochondrial proton-transporting ATP synthase complex, catalytic core F(1) [GO:0000275];mitochondrion [GO:0005739];myelin sheath [GO:0043209]…	ADP binding [GO:0043531];angiostatin binding [GO:0043532];ATP binding [GO:0005524];ATPase activity [GO:0016887];calcium ion binding [GO:0005509];lipoprotein particle receptor activity [GO:0030228];MHC class I protein binding [GO:0042288];proton-transporting ATP synthase activity, rotational mechanism [GO:0046933];proton-transporting ATPase activity, rotational mechanism [GO:0046961]	FUNCTION: Mitochondrial membrane ATP synthase (F(1)F(0) ATP synthase or Complex V) produces ATP from ADP in the presence of a proton gradient across the membrane which is generated by electron transport complexes of the respiratory chain. F-type ATPases consist of two structural domains, F(1) - containing the extramembraneous catalytic core, and F(0) - containing the membrane proton channel, link…	7.1.2.2		Matrix side {ECO:0000250|UniProtKB:P00829}.;Peripheral membrane protein {ECO:0000250|UniProtKB:P00829};SUBCELLULAR LOCATION: Mitochondrion inner membrane {ECO:0000250|UniProtKB:P00829}	1	89.6	89.6	89.6	56.3	69	69	69	57	53	42	47	46	45	45	50	51	49
5996	Q8VDN2	Sodium/potassium-transporting ATPase subunit alpha-1 (Na(+)/K(+) ATPase alpha-1 subunit) (EC 7.2.2.13) (Sodium pump subunit alpha-1)	Atp1a1	214000000000	222000000000	346000000000	268000000000	255000000000	273000000000	348000000000	314000000000	354000000000	385000000000	222000000000	245000000000	243000000000	232000000000	228000000000	201000000000	195000000000					cellular potassium ion homeostasis [GO:0030007];cellular response to mechanical stimulus [GO:0071260];cellular response to steroid hormone stimulus [GO:0071383];cellular sodium ion homeostasis [GO:0006883];membrane hyperpolarization [GO:0060081];membrane repolarization [GO:0086009];negative regulation of glucocorticoid biosynthetic process [GO:0031947];negative regulation of heart contraction [GO…	apical plasma membrane [GO:0016324];basolateral plasma membrane [GO:0016323];caveola [GO:0005901];endoplasmic reticulum [GO:0005783];endosome [GO:0005768];Golgi apparatus [GO:0005794];integral component of membrane [GO:0016021];intercalated disc [GO:0014704];membrane [GO:0016020];membrane raft [GO:0045121];myelin sheath [GO:0043209];plasma membrane [GO:0005886];postsynaptic density [GO:0014069];p…	ADP binding [GO:0043531];ankyrin binding [GO:0030506];ATP binding [GO:0005524];chaperone binding [GO:0051087];phosphatase activity [GO:0016791];phosphatidylinositol 3-kinase binding [GO:0043548];potassium ion binding [GO:0030955];protein domain specific binding [GO:0019904];protein kinase binding [GO:0019901];sodium ion binding [GO:0031402];sodium:potassium-exchanging ATPase activity [GO:0005391]…	FUNCTION: This is the catalytic component of the active enzyme, which catalyzes the hydrolysis of ATP coupled with the exchange of sodium and potassium ions across the plasma membrane. This action creates the electrochemical gradient of sodium and potassium ions, providing the energy for active transport of various nutrients. {ECO:0000250|UniProtKB:P05023}.	7.2.2.13		Multi-pass membrane protein {ECO:0000255}.;SUBCELLULAR LOCATION: Cell membrane, sarcolemma {ECO:0000250|UniProtKB:P05023}	1	58.4	58.4	45.9	112.98	103	103	73	97	88	79	80	79	74	74	80	81	81
3583	P63260	Actin, cytoplasmic 2 (Gamma-actin) [Cleaved into: Actin, cytoplasmic 2, N-terminally processed]	Actg1	231000000000	255000000000	287000000000	291000000000	261000000000	231000000000	290000000000	226000000000	254000000000	236000000000	186000000000	274000000000	267000000000	242000000000	254000000000	231000000000	232000000000					cellular response to interferon-gamma [GO:0071346];sarcomere organization [GO:0045214];synaptic vesicle endocytosis [GO:0048488]	actin cytoskeleton [GO:0015629];actin filament [GO:0005884];calyx of Held [GO:0044305];costamere [GO:0043034];cytosol [GO:0005829];dense body [GO:0097433];extracellular exosome [GO:0070062];filamentous actin [GO:0031941];focal adhesion [GO:0005925];myelin sheath [GO:0043209];myofibril [GO:0030016];phagocytic vesicle [GO:0045335];plasma membrane [GO:0005886];postsynaptic actin cytoskeleton [GO:009…	ATP binding [GO:0005524];identical protein binding [GO:0042802];profilin binding [GO:0005522];structural constituent of cytoskeleton [GO:0005200];structural constituent of postsynaptic actin cytoskeleton [GO:0098973];ubiquitin protein ligase binding [GO:0031625]	FUNCTION: Actins are highly conserved proteins that are involved in various types of cell motility and are ubiquitously expressed in all eukaryotic cells. {ECO:0000250|UniProtKB:P63261}.			SUBCELLULAR LOCATION: Cytoplasm, cytoskeleton {ECO:0000250|UniProtKB:P63261}.	3	83.7	83.7	4.8	41.792	50	50	2	45	42	40	42	38	39	38	39	39	41
1061	A2ARV4	Low-density lipoprotein receptor-related protein 2 (LRP-2) (Glycoprotein 330) (gp330) (Megalin)	Lrp2	124000000000	208000000000	312000000000	265000000000	247000000000	49765000000	110000000000	68957000000	54823000000	74574000000	153000000000	102000000000	99363000000	96791000000	144000000000	100000000000	96999000000					aorta development [GO:0035904];cell population proliferation [GO:0008283];chemoattraction of axon [GO:0061642];coronary artery morphogenesis [GO:0060982];coronary vasculature development [GO:0060976];endocytic hemoglobin import [GO:0020028];endocytosis [GO:0006897];endosomal transport [GO:0016197];folate import across plasma membrane [GO:1904447];forebrain development [GO:0030900];heart developme…	apical part of cell [GO:0045177];apical plasma membrane [GO:0016324];axon [GO:0030424];axonal growth cone [GO:0044295];brush border [GO:0005903];brush border membrane [GO:0031526];cell surface [GO:0009986];clathrin-coated pit [GO:0005905];cytoplasm [GO:0005737];dendrite [GO:0030425];endocytic vesicle [GO:0030139];endoplasmic reticulum [GO:0005783];endosome [GO:0005768];endosome lumen [GO:0031904]…	calcium ion binding [GO:0005509];chaperone binding [GO:0051087];drug binding [GO:0008144];hemoglobin binding [GO:0030492];hormone binding [GO:0042562];low-density lipoprotein particle receptor binding [GO:0050750];PDZ domain binding [GO:0030165];protein-containing complex binding [GO:0044877];SH3 domain binding [GO:0017124];steroid hormone receptor binding [GO:0035258]	FUNCTION: Multiligand endocytic receptor. Acts together with CUBN to mediate endocytosis of high-density lipoproteins (PubMed:10766831). Mediates receptor-mediated uptake of polybasic drugs such as aprotinin, aminoglycosides and polymyxin B (By similarity). In the kidney, mediates the tubular uptake and clearance of leptin (PubMed:22841573). Also mediates transport of leptin across the blood-brai…			Single-pass type I membrane protein {ECO:0000255}. Endosome lumen {ECO:0000250|UniProtKB:P98158}. Membrane, coated pit {ECO:0000269|PubMed:22340494}. Cell projection, Neuron projection, dendrite {ECO:0000269|PubMed:20637285}. Cell projection, Neuron projection, axon {ECO:0000269|PubMed:20637285}. Note=Localizes to brush border membranes in the kidney. In the endolymphatic sac of the inner ear, lo…	6	70.1	70.1	70.1	519.2	343	343	343	305	286	232	222	228	229	215	282	279	293
3297	P51881	ADP/ATP translocase 2 (ADP,ATP carrier protein 2) (Adenine nucleotide translocator 2) (ANT 2) (Solute carrier family 25 member 5) [Cleaved into: ADP/ATP translocase 2, N-terminally processed]	Slc25a5	114000000000	111000000000	143000000000	128000000000	131000000000	137000000000	118000000000	99220000000	120000000000	102000000000	130000000000	174000000000	161000000000	157000000000	140000000000	123000000000	121000000000	YES	solute carrier family 25 (mitochondrial carrier, adenine nucleotide translocator), member 5	all 14	literature, yeast mito homolog+, mito protein domain+, induction, MS/MS++	cellular response to leukemia inhibitory factor [GO:1990830];chromosome segregation [GO:0007059];negative regulation of mitochondrial outer membrane permeabilization involved in apoptotic signaling pathway [GO:1901029];positive regulation of cell population proliferation [GO:0008284]	integral component of membrane [GO:0016021];membrane raft [GO:0045121];mitochondrial inner membrane [GO:0005743];mitochondrial nucleoid [GO:0042645];mitochondrion [GO:0005739];MMXD complex [GO:0071817];myelin sheath [GO:0043209]	ATP:ADP antiporter activity [GO:0005471];ubiquitin protein ligase binding [GO:0031625]	FUNCTION: Catalyzes the exchange of cytoplasmic ADP with mitochondrial ATP across the mitochondrial inner membrane. As part of the mitotic spindle-associated MMXD complex it may play a role in chromosome segregation (By similarity). {ECO:0000250}.			Multi-pass membrane protein.;SUBCELLULAR LOCATION: Mitochondrion inner membrane	1	85.9	85.9	67.8	32.931	53	53	27	41	40	33	32	33	31	35	36	37	34
5533	Q8CAQ8	MICOS complex subunit Mic60 (Mitochondrial inner membrane protein) (Mitofilin)	Immt	58702000000	63059000000	80053000000	67778000000	63229000000	83162000000	85771000000	74348000000	86925000000	73664000000	99568000000	94642000000	95097000000	94456000000	90865000000	78562000000	78872000000	YES	inner membrane protein, mitochondrial	all 14	literature, targetP signal, yeast mito homolog, mito protein domain+, coexpression++, MS/MS++	cristae formation [GO:0042407];mitochondrial calcium ion homeostasis [GO:0051560];mitochondrion morphogenesis [GO:0070584]	MICOS complex [GO:0061617];mitochondrial inner membrane [GO:0005743];mitochondrion [GO:0005739];myelin sheath [GO:0043209]		FUNCTION: Component of the MICOS complex, a large protein complex of the mitochondrial inner membrane that plays crucial roles in the maintenance of crista junctions, inner membrane architecture, and formation of contact sites to the outer membrane. Plays an important role in the maintenance of the MICOS complex stability and the mitochondrial cristae morphology. {ECO:0000250|UniProtKB:Q16891}.			Single-pass membrane protein {ECO:0000255}. Mitochondrion {ECO:0000250|UniProtKB:Q16891}.;SUBCELLULAR LOCATION: Mitochondrion inner membrane {ECO:0000250|UniProtKB:Q16891}	3	85.6	85.6	4.8	83.899	99	99	3	92	85	76	78	78	78	77	75	76	75
4383	Q60932	Voltage-dependent anion-selective channel protein 1 (VDAC-1) (mVDAC1) (Outer mitochondrial membrane protein porin 1) (Plasmalemmal porin) (Voltage-dependent anion-selective channel protein 5) (VDAC-5) (mVDAC5)	Vdac1	67711000000	73999000000	73362000000	73348000000	69645000000	96585000000	114000000000	89149000000	104000000000	94536000000	92060000000	137000000000	142000000000	132000000000	133000000000	121000000000	133000000000	YES	voltage-dependent anion channel 1	all 14	literature, APEX_IMS, yeast mito homolog+, mito protein domain+, coexpression++, MS/MS++	anion transport [GO:0006820];apoptotic process [GO:0006915];behavioral fear response [GO:0001662];chemical synaptic transmission [GO:0007268];epithelial cell differentiation [GO:0030855];learning [GO:0007612];mitochondrial calcium ion transmembrane transport [GO:0006851];negative regulation of reactive oxygen species metabolic process [GO:2000378];neuron-neuron synaptic transmission [GO:0007270];…	membrane [GO:0016020];membrane raft [GO:0045121];mitochondrial inner membrane [GO:0005743];mitochondrial nucleoid [GO:0042645];mitochondrial outer membrane [GO:0005741];mitochondrial permeability transition pore complex [GO:0005757];mitochondrion [GO:0005739];myelin sheath [GO:0043209];plasma membrane [GO:0005886];protein-containing complex [GO:0032991];synaptic vesicle [GO:0008021]	anion channel activity [GO:0005253];identical protein binding [GO:0042802];ion channel binding [GO:0044325];nucleotide binding [GO:0000166];porin activity [GO:0015288];protein kinase binding [GO:0019901];protein-containing complex binding [GO:0044877];voltage-gated anion channel activity [GO:0008308]	FUNCTION: Forms a channel through the mitochondrial outer membrane and also the plasma membrane. The channel at the outer mitochondrial membrane allows diffusion of small hydrophilic molecules;in the plasma membrane it is involved in cell volume regulation and apoptosis. It adopts an open conformation at low or zero membrane potential and a closed conformation at potentials above 30-40 mV. The op…			Multi-pass membrane protein {ECO:0000269|PubMed:18988731}.;Multi-pass membrane protein {ECO:0000269|PubMed:18988731}. Membrane raft {ECO:0000269|PubMed:25168729};SUBCELLULAR LOCATION: Isoform Mt-VDAC1: Mitochondrion outer membrane {ECO:0000269|PubMed:10716730};SUBCELLULAR LOCATION: Isoform Pl-VDAC1: Cell membrane {ECO:0000269|PubMed:10716730}	1	88.5	88.5	22	32.351	42	42	10	32	31	29	30	30	29	28	30	29	28
6760	Q9CZ13	Cytochrome b-c1 complex subunit 1, mitochondrial (Complex III subunit 1) (Core protein I) (Ubiquinol-cytochrome-c reductase complex core protein 1)	Uqcrc1	72065000000	72511000000	95218000000	77243000000	75049000000	94728000000	110000000000	90411000000	106000000000	88503000000	85581000000	108000000000	110000000000	108000000000	101000000000	88990000000	99479000000	YES	ubiquinol-cytochrome c reductase core protein 1	all 14	literature, APEX_matrix, targetP signal+, yeast mito homolog+, Rickettsial homolog, mito protein domain+, induction, coexpression++, MS/MS++	mitochondrial electron transport, ubiquinol to cytochrome c [GO:0006122];response to activity [GO:0014823];response to alkaloid [GO:0043279]	cytosol [GO:0005829];mitochondrial inner membrane [GO:0005743];mitochondrial respiratory chain complex III [GO:0005750];mitochondrion [GO:0005739];myelin sheath [GO:0043209]	catalytic activity [GO:0003824];metal ion binding [GO:0046872];protein-containing complex binding [GO:0044877];ubiquitin protein ligase binding [GO:0031625]	FUNCTION: This is a component of the ubiquinol-cytochrome c reductase complex (complex III or cytochrome b-c1 complex), which is part of the mitochondrial respiratory chain. This protein may mediate formation of the complex between cytochromes c and c1 (By similarity). {ECO:0000250}.			SUBCELLULAR LOCATION: Mitochondrion inner membrane {ECO:0000250}.	4	71.9	71.9	71.9	52.851	56	56	55	48	44	40	40	41	40	38	36	35	37
7043	Q9DB77	Cytochrome b-c1 complex subunit 2, mitochondrial (Complex III subunit 2) (Core protein II) (Ubiquinol-cytochrome-c reductase complex core protein 2)	Uqcrc2	59215000000	60750000000	80981000000	69155000000	67671000000	95501000000	99050000000	88987000000	101000000000	79523000000	83510000000	93520000000	91000000000	94913000000	90052000000	77055000000	90477000000	YES	ubiquinol cytochrome c reductase core protein 2	all 14	literature, APEX_matrix, targetP signal, yeast mito homolog+, Rickettsial homolog, mito protein domain+, induction, coexpression++, MS/MS++	oxidation-reduction process [GO:0055114];protein processing involved in protein targeting to mitochondrion [GO:0006627];response to drug [GO:0042493]	mitochondrial inner membrane [GO:0005743];mitochondrial processing peptidase complex [GO:0017087];mitochondrial respiratory chain complex III [GO:0005750];mitochondrial respiratory chain complex IV [GO:0005751];mitochondrion [GO:0005739];myelin sheath [GO:0043209];nucleoplasm [GO:0005654]	metal ion binding [GO:0046872];metalloendopeptidase activity [GO:0004222];protein-containing complex binding [GO:0044877]	FUNCTION: This is a component of the ubiquinol-cytochrome c reductase complex (complex III or cytochrome b-c1 complex), which is part of the mitochondrial respiratory chain. The core protein 2 is required for the assembly of the complex (By similarity). {ECO:0000250}.			Matrix side {ECO:0000250}.;Peripheral membrane protein {ECO:0000250};SUBCELLULAR LOCATION: Mitochondrion inner membrane {ECO:0000250}	2	86.1	86.1	86.1	48.234	46	46	46	37	37	33	34	33	29	31	33	32	34
1123	A3KGU7	Spectrin alpha chain, non-erythrocytic 1	Sptan1	55191000000	59769000000	78106000000	68863000000	65399000000	62718000000	67481000000	53613000000	61294000000	57349000000	80318000000	78291000000	80312000000	77151000000	76637000000	69931000000	72218000000							calcium ion binding [GO:0005509]					1	85.2	85.2	0	285.15	320	320	0	289	238	200	202	194	193	189	197	204	212
190	Q6PIC6;A0A0G2JGX4;Q8VCE0	Sodium/potassium-transporting ATPase subunit alpha-3 (Na(+)/K(+) ATPase alpha-3 subunit) (EC 7.2.2.13) (Na(+)/K(+) ATPase alpha(III) subunit) (Sodium pump subunit alpha-3);Sodium/potassium-transporting ATPase subunit alpha;Sodium/potassium-transporting ATPase subunit alpha	Atp1a3	766550000	183290000	262140000	172960000	274380000	165950000	202090000	158090000	188820000	437590000	79151000000	75138000000	72816000000	73893000000	68770000000	61386000000	61290000000					adult locomotory behavior [GO:0008344];cardiac muscle contraction [GO:0060048];cellular potassium ion homeostasis [GO:0030007];cellular response to amyloid-beta [GO:1904646];cellular response to retinoic acid [GO:0071300];cellular response to thyroid hormone stimulus [GO:0097067];cellular sodium ion homeostasis [GO:0006883];cerebral cortex development [GO:0021987];ionotropic glutamate receptor si…	axon [GO:0030424];calyx of Held [GO:0044305];cytoplasm [GO:0005737];dendritic spine head [GO:0044327];dendritic spine neck [GO:0044326];endoplasmic reticulum [GO:0005783];Golgi apparatus [GO:0005794];integral component of membrane [GO:0016021];integral component of presynaptic membrane [GO:0099056];membrane [GO:0016020];myelin sheath [GO:0043209];neuronal cell body [GO:0043025];nucleus [GO:000563…	amyloid-beta binding [GO:0001540];ATP binding [GO:0005524];chaperone binding [GO:0051087];D1 dopamine receptor binding [GO:0031748];heparan sulfate proteoglycan binding [GO:0043395];ion antiporter activity involved in regulation of presynaptic membrane potential [GO:0099520];metal ion binding [GO:0046872];potassium transmembrane transporter activity, phosphorylative mechanism [GO:0008556];sodium:…	FUNCTION: This is the catalytic component of the active enzyme, which catalyzes the hydrolysis of ATP coupled with the exchange of sodium and potassium ions across the plasma membrane. This action creates the electrochemical gradient of sodium and potassium ions, providing the energy for active transport of various nutrients (By similarity). {ECO:0000250}.	7.2.2.13		Multi-pass membrane protein {ECO:0000250}.;SUBCELLULAR LOCATION: Cell membrane {ECO:0000250};SUBCELLULAR LOCATION: Membrane {ECO:0000256|RuleBase:RU362084}.	3	60.1	44.9	44.9	111.69	93	59	59	86	78	73	75	76	76	74	38	28	26
2879	P14094;A0A0A6YX05	Sodium/potassium-transporting ATPase subunit beta-1 (Sodium/potassium-dependent ATPase subunit beta-1);Sodium/potassium-transporting ATPase subunit beta (Fragment)	Atp1b1	50158000000	49619000000	85586000000	64150000000	56241000000	69854000000	88187000000	76141000000	81978000000	93676000000	75614000000	74900000000	76246000000	76014000000	68565000000	57870000000	60960000000					ATP metabolic process [GO:0046034];cardiac muscle contraction [GO:0060048];cell adhesion [GO:0007155];cellular calcium ion homeostasis [GO:0006874];cellular potassium ion homeostasis [GO:0030007];cellular sodium ion homeostasis [GO:0006883];membrane repolarization [GO:0086009];metal ion transport [GO:0030001];positive regulation of ATPase activity [GO:0032781];positive regulation of calcium:sodiu…	apical plasma membrane [GO:0016324];basolateral plasma membrane [GO:0016323];caveola [GO:0005901];intercalated disc [GO:0014704];membrane [GO:0016020];myelin sheath [GO:0043209];plasma membrane [GO:0005886];sarcolemma [GO:0042383];sodium:potassium-exchanging ATPase complex [GO:0005890]	ATP binding [GO:0005524];ATPase activator activity [GO:0001671];ATPase activity [GO:0016887];ATPase binding [GO:0051117];potassium ion binding [GO:0030955];protein C-terminus binding [GO:0008022];protein kinase binding [GO:0019901];sodium ion binding [GO:0031402];sodium:potassium-exchanging ATPase activity [GO:0005391]	FUNCTION: Involved in cell adhesion and establishing epithelial cell polarity. {ECO:0000250}.;FUNCTION: This is the non-catalytic component of the active enzyme, which catalyzes the hydrolysis of ATP coupled with the exchange of Na(+) and K(+) ions across the plasma membrane. {ECO:0000256|RuleBase:RU362099}.;FUNCTION: This is the non-catalytic component of the active enzyme, which catalyzes the h…			Single-pass type II membrane protein {ECO:0000255}. Cell membrane, sarcolemma {ECO:0000269|PubMed:23392350}. Note=Colocalizes with OBSCN at the intercalated disk and sarcolemma in cardiomyocytes. Localizes in long striations at the level of Z and M lines. {ECO:0000269|PubMed:23392350}.;SUBCELLULAR LOCATION: Cell membrane {ECO:0000255};SUBCELLULAR LOCATION: Membrane {ECO:0000256|RuleBase:RU362099}.	2	76.3	76.3	76.3	35.194	30	30	30	28	24	20	20	21	20	20	21	20	22
853	A0A498WGS3	Myelin basic protein	Mbp	1436700000	534800000	446700000	183140000	568820000	17004000	31130000	19731000	30300000	917650000	74101000000	78509000000	80578000000	84573000000	75552000000	76767000000	66419000000							structural constituent of myelin sheath [GO:0019911]					1	74	74	14.7	16.537	26	26	5	23	21	17	17	19	20	17	9	5	5
3601	P68372	Tubulin beta-4B chain (Tubulin beta-2C chain)	Tubb4b	14580000000	12253000000	10432000000	10700000000	13911000000	8260400000	17533000000	12842000000	11905000000	9724400000	67900000000	104000000000	100000000000	81072000000	96164000000	75403000000	91820000000					microtubule cytoskeleton organization [GO:0000226];microtubule-based process [GO:0007017];mitotic cell cycle [GO:0000278]	cytoplasm [GO:0005737];microtubule [GO:0005874];myelin sheath [GO:0043209];tubulin complex [GO:0045298]	double-stranded RNA binding [GO:0003725];GTP binding [GO:0005525];GTPase activity [GO:0003924];structural constituent of cytoskeleton [GO:0005200]	FUNCTION: Tubulin is the major constituent of microtubules. It binds two moles of GTP, one at an exchangeable site on the beta chain and one at a non-exchangeable site on the alpha chain.			SUBCELLULAR LOCATION: Cytoplasm, cytoskeleton.	2	87.9	87.9	13	49.83	52	52	3	38	44	38	38	40	39	40	30	31	30
7137	Q9DCX2;B1ASE2	ATP synthase subunit d, mitochondrial (ATPase subunit d) (ATP synthase peripheral stalk subunit d);ATP synthase, H+-transporting, mitochondrial F0 complex, subunit D (Fragment)	Atp5pd	38304000000	40435000000	55404000000	48856000000	41164000000	39801000000	52003000000	51341000000	54064000000	48047000000	65142000000	74843000000	78801000000	65779000000	65722000000	57174000000	60232000000					ATP metabolic process [GO:0046034];ATP synthesis coupled proton transport [GO:0015986];cellular response to peptide [GO:1901653]	mitochondrial inner membrane [GO:0005743];mitochondrial proton-transporting ATP synthase complex [GO:0005753];mitochondrial proton-transporting ATP synthase complex, coupling factor F(o) [GO:0000276];mitochondrial proton-transporting ATP synthase, stator stalk [GO:0000274];mitochondrion [GO:0005739];myelin sheath [GO:0043209];nucleoplasm [GO:0005654]	ATPase activity [GO:0016887];protein-containing complex binding [GO:0044877];proton transmembrane transporter activity [GO:0015078]	FUNCTION: Mitochondrial membrane ATP synthase (F(1)F(0) ATP synthase or Complex V) produces ATP from ADP in the presence of a proton gradient across the membrane which is generated by electron transport complexes of the respiratory chain. F-type ATPases consist of two structural domains, F(1) - containing the extramembraneous catalytic core, and F(0) - containing the membrane proton channel, link…			SUBCELLULAR LOCATION: Mitochondrion. Mitochondrion inner membrane.	2	91.3	91.3	91.3	18.749	31	31	31	31	24	19	17	17	16	17	20	20	17
6095	Q91VD9	NADH-ubiquinone oxidoreductase 75 kDa subunit, mitochondrial (EC 1.6.99.3) (EC 7.1.1.2) (Complex I-75kD) (CI-75kD)	Ndufs1	43274000000	48198000000	51731000000	50030000000	43842000000	54311000000	53479000000	46916000000	51784000000	43742000000	64098000000	70553000000	71587000000	61996000000	64550000000	56493000000	57261000000	YES	NADH dehydrogenase (ubiquinone) Fe-S protein 1	all 14	literature, APEX_matrix, targetP signal, Rickettsial homolog, mito protein domain+, induction, coexpression++, MS/MS++	apoptotic mitochondrial changes [GO:0008637];ATP metabolic process [GO:0046034];ATP synthesis coupled electron transport [GO:0042773];cellular respiration [GO:0045333];reactive oxygen species metabolic process [GO:0072593];regulation of mitochondrial membrane potential [GO:0051881]	mitochondrial intermembrane space [GO:0005758];mitochondrial respiratory chain complex I [GO:0005747];mitochondrion [GO:0005739];myelin sheath [GO:0043209]	2 iron, 2 sulfur cluster binding [GO:0051537];4 iron, 4 sulfur cluster binding [GO:0051539];electron transfer activity [GO:0009055];metal ion binding [GO:0046872];NADH dehydrogenase (ubiquinone) activity [GO:0008137]	FUNCTION: Core subunit of the mitochondrial membrane respiratory chain NADH dehydrogenase (Complex I) that is believed to belong to the minimal assembly required for catalysis. Complex I functions in the transfer of electrons from NADH to the respiratory chain. The immediate electron acceptor for the enzyme is believed to be ubiquinone (By similarity). This is the largest subunit of complex I and…	1.6.99.3;7.1.1.2		SUBCELLULAR LOCATION: Mitochondrion inner membrane {ECO:0000250}. Note=Matrix and cytoplasmic side of the mitochondrial inner membrane. {ECO:0000250}.	5	88	88	86.4	79.776	91	91	85	85	80	67	72	70	68	65	73	68	70
2962	P19783;M0QWX7	Cytochrome c oxidase subunit 4 isoform 1, mitochondrial (Cytochrome c oxidase polypeptide IV) (Cytochrome c oxidase subunit IV isoform 1) (COX IV-1);Cytochrome c oxidase subunit 4 isoform 1, mitochondrial (Fragment)	Cox4i1	39811000000	40909000000	52136000000	51738000000	40940000000	42358000000	50572000000	43794000000	49886000000	35772000000	63269000000	74703000000	69328000000	62574000000	56862000000	49147000000	51394000000	YES	cytochrome c oxidase subunit IV isoform 1	all 14	literature, APEX_IMS, APEX_matrix, targetP signal, mito protein domain+, coexpression++, MS/MS++	mitochondrial electron transport, cytochrome c to oxygen [GO:0006123];response to nutrient [GO:0007584]	integral component of membrane [GO:0016021];mitochondrial inner membrane [GO:0005743];mitochondrial membrane [GO:0031966];mitochondrial respiratory chain complex IV [GO:0005751];mitochondrion [GO:0005739];nucleus [GO:0005634]	cytochrome-c oxidase activity [GO:0004129]	FUNCTION: This protein is one of the nuclear-coded polypeptide chains of cytochrome c oxidase, the terminal oxidase in mitochondrial electron transport.			SUBCELLULAR LOCATION: Mitochondrion inner membrane {ECO:0000269|PubMed:20959514}.	3	71.6	71.6	71.6	19.53	23	23	23	22	17	16	15	15	15	17	14	16	16
4513	Q62261;A0A0A0MQG2	Spectrin beta chain, non-erythrocytic 1 (Beta-II spectrin) (Embryonic liver fodrin) (Fodrin beta chain);Spectrin beta chain, non-erythrocytic 1 (Fragment)	Sptbn1	39618000000	41867000000	55823000000	48448000000	45525000000	45555000000	48336000000	38559000000	43924000000	41928000000	61983000000	53269000000	53530000000	52974000000	50239000000	46399000000	47862000000					actin filament capping [GO:0051693];common-partner SMAD protein phosphorylation [GO:0007182];Golgi to plasma membrane protein transport [GO:0043001];membrane assembly [GO:0071709];mitotic cytokinesis [GO:0000281];plasma membrane organization [GO:0007009];positive regulation of interleukin-2 secretion [GO:1900042];positive regulation of protein localization to plasma membrane [GO:1903078];protein …	axolemma [GO:0030673];cortical cytoskeleton [GO:0030863];cuticular plate [GO:0032437];cytoplasm [GO:0005737];endomembrane system [GO:0012505];glutamatergic synapse [GO:0098978];M band [GO:0031430];membrane [GO:0016020];nucleolus [GO:0005730];nucleus [GO:0005634];plasma membrane [GO:0005886];postsynapse [GO:0098794];postsynaptic density [GO:0014069];protein-containing complex [GO:0032991];spectrin…	actin binding [GO:0003779];ankyrin binding [GO:0030506];calmodulin binding [GO:0005516];GTPase binding [GO:0051020];phospholipid binding [GO:0005543];protein-containing complex binding [GO:0044877];structural constituent of cytoskeleton [GO:0005200]	FUNCTION: Fodrin, which seems to be involved in secretion, interacts with calmodulin in a calcium-dependent manner and is thus candidate for the calcium-dependent movement of the cytoskeleton at the membrane.			Cytoplasmic side.;Peripheral membrane protein;SUBCELLULAR LOCATION: Cytoplasm, cytoskeleton {ECO:0000305}. Endomembrane system {ECO:0000269|PubMed:15262991}. Cytoplasm, myofibril, sarcomere, M line {ECO:0000269|PubMed:15262991}. Note=Colocalizes with ANK2 in a distinct intracellular compartment of neonatal cardiomyocytes. {ECO:0000269|PubMed:15262991}.;SUBCELLULAR LOCATION: Isoform 2: Cytoplasm {…	3	82.5	82.5	76.4	274.22	263	263	242	238	189	157	162	161	164	157	173	172	182
3250	P48962	ADP/ATP translocase 1 (ADP,ATP carrier protein 1) (ADP,ATP carrier protein, heart/skeletal muscle isoform T1) (Adenine nucleotide translocator 1) (ANT 1) (Solute carrier family 25 member 4) (mANC1)	Slc25a4	16327000000	16874000000	27848000000	22576000000	18260000000	22330000000	23284000000	22677000000	25489000000	19245000000	61271000000	74342000000	71090000000	63643000000	61598000000	52871000000	60084000000	YES	solute carrier family 25 (mitochondrial carrier, adenine nucleotide translocator), member 4	all 14	literature, yeast mito homolog+, mito protein domain+, induction, coexpression, MS/MS++	ADP transport [GO:0015866];apoptotic mitochondrial changes [GO:0008637];negative regulation of cardiac muscle cell apoptotic process [GO:0010667];negative regulation of mitochondrial membrane permeability involved in apoptotic process [GO:1902109];negative regulation of necroptotic process [GO:0060546];positive regulation of cell growth involved in cardiac muscle cell development [GO:0061051];pos…	integral component of mitochondrial membrane [GO:0032592];membrane raft [GO:0045121];mitochondrial inner membrane [GO:0005743];mitochondrial outer membrane [GO:0005741];mitochondrion [GO:0005739];myelin sheath [GO:0043209]	ATP:ADP antiporter activity [GO:0005471];enzyme binding [GO:0019899]	FUNCTION: Involved in mitochondrial ADP/ATP transport. Catalyzes the exchange of cytoplasmic ADP with mitochondrial ATP across the mitochondrial inner membrane. {ECO:0000250|UniProtKB:P12235}.			Multi-pass membrane protein. Note=The complex formed with ARL2BP, ARL2 and SLC25A4 is expressed in mitochondria.;SUBCELLULAR LOCATION: Mitochondrion inner membrane	1	82.6	60.4	60.4	32.904	51	25	25	38	38	33	32	33	34	37	34	36	34
6392	Q99KI0	Aconitate hydratase, mitochondrial (Aconitase) (EC 4.2.1.3) (Citrate hydro-lyase)	Aco2	27132000000	26835000000	23952000000	23671000000	19222000000	54894000000	24022000000	33696000000	25480000000	35500000000	60292000000	60859000000	62717000000	56822000000	60286000000	53410000000	57035000000	YES	aconitase 2, mitochondrial	all 14	literature, APEX_matrix, targetP signal, yeast mito homolog, Rickettsial homolog, mito protein domain, induction, coexpression++, MS/MS++	citrate metabolic process [GO:0006101];isocitrate metabolic process [GO:0006102];liver development [GO:0001889];response to isolation stress [GO:0035900];tricarboxylic acid cycle [GO:0006099]	cytosol [GO:0005829];mitochondrion [GO:0005739];myelin sheath [GO:0043209]	3 iron, 4 sulfur cluster binding [GO:0051538];4 iron, 4 sulfur cluster binding [GO:0051539];aconitate hydratase activity [GO:0003994];iron ion binding [GO:0005506]	FUNCTION: Catalyzes the isomerization of citrate to isocitrate via cis-aconitate. {ECO:0000250|UniProtKB:P16276}.	4.2.1.3	isocitrate from oxaloacetate: step 2/2.;PATHWAY: Carbohydrate metabolism;tricarboxylic acid cycle	SUBCELLULAR LOCATION: Mitochondrion {ECO:0000250|UniProtKB:P16276}.	4	80.9	80.9	80.9	85.462	81	81	81	71	64	56	56	58	59	58	53	55	55
2164	G3UVV4;P17710	Hexokinase-1 (EC 2.7.1.1) (Hexokinase type I) (HK I) (Hexokinase, tumor isozyme);Hexokinase 1, isoform CRA_f (Hexokinase-1)	Hk1	8858600000	5981500000	12467000000	9602900000	8906600000	15765000000	13151000000	10125000000	13958000000	11769000000	60147000000	57440000000	60723000000	58048000000	54953000000	52297000000	54419000000	YES	hexokinase 1	cerebrum, cerebellum, brainstem, spinalcord, kidney, heart, skeletalmuscle, adipose, smallintestine, largeintestine, stomach, placenta, testis	literature, yeast mito homolog, mito protein domain, MS/MS++	canonical glycolysis [GO:0061621];carbohydrate phosphorylation [GO:0046835];cellular glucose homeostasis [GO:0001678];establishment of protein localization to mitochondrion [GO:0072655];fructose 6-phosphate metabolic process [GO:0006002];glucose 6-phosphate metabolic process [GO:0051156];glycolytic process [GO:0006096];inflammatory response [GO:0006954];innate immune response [GO:0045087];mainten…	caveola [GO:0005901];cell [GO:0005623];cilium [GO:0005929];cytosol [GO:0005829];membrane raft [GO:0045121];mitochondrial outer membrane [GO:0005741];mitochondrion [GO:0005739];protein-containing complex [GO:0032991];sperm principal piece [GO:0097228]	ATP binding [GO:0005524];fructokinase activity [GO:0008865];glucokinase activity [GO:0004340];glucose binding [GO:0005536];hexokinase activity [GO:0004396];identical protein binding [GO:0042802];mannokinase activity [GO:0019158];peptidoglycan binding [GO:0042834];protein homodimerization activity [GO:0042803];protein kinase activity [GO:0004672];protein-containing complex binding [GO:0044877]	FUNCTION: Catalyzes the phosphorylation of various hexoses, such as D-glucose, D-glucosamine, D-fructose, D-mannose and 2-deoxy-D-glucose, to hexose 6-phosphate (D-glucose 6-phosphate, D-glucosamine 6-phosphate, D-fructose 6-phosphate, D-mannose 6-phosphate and 2-deoxy-D-glucose 6-phosphate, respectively). Does not phosphorylate N-acetyl-D-glucosamine (By similarity). Mediates the initial step of…	2.7.1.1	D-glyceraldehyde 3-phosphate and glycerone phosphate from D-glucose: step 1/4. {ECO:0000250|UniProtKB:P05708}.;D-glyceraldehyde 3-phosphate and glycerone phosphate from D-glucose: step 1/4. {ECO:0000256|SAAS:SAAS01216704}.;glycolysis;hexose metabolism. {ECO:0000250|UniProtKB:P19367}.;PATHWAY: Carbohydrate degradation;PATHWAY: Carbohydrate metabolism	Peripheral membrane protein {ECO:0000250|UniProtKB:P19367}. Cytoplasm, cytosol {ECO:0000269|PubMed:27374331}. Note=The mitochondrial-binding peptide (MBP) region promotes association with the mitochondrial outer membrane (By similarity). Dissociates from the mitochondrial outer membrane following inhibition by N-acetyl-D-glucosamine, leading to relocation to the cytosol (PubMed:27374331). {ECO:00…	10	75.7	75.7	74	101.87	109	109	98	84	93	81	81	81	79	82	47	42	51
4779	Q6PIE5;D3YYN7	Sodium/potassium-transporting ATPase subunit alpha-2 (Na(+)/K(+) ATPase alpha-2 subunit) (EC 7.2.2.13) (Na(+)/K(+) ATPase alpha(+) subunit) (Sodium pump subunit alpha-2);Sodium/potassium-transporting ATPase subunit alpha	Atp1a2	513770000	227330000	151460000	175730000	118310000	119130000	144460000	36020000	124920000	257770000	55375000000	47816000000	48081000000	48248000000	46453000000	40518000000	42413000000					adult locomotory behavior [GO:0008344];ATP metabolic process [GO:0046034];cellular potassium ion homeostasis [GO:0030007];cellular response to mechanical stimulus [GO:0071260];cellular response to steroid hormone stimulus [GO:0071383];cellular sodium ion homeostasis [GO:0006883];locomotion [GO:0040011];negative regulation of calcium ion transmembrane transport [GO:1903170];negative regulation of …	caveola [GO:0005901];cytoplasm [GO:0005737];dendritic spine [GO:0043197];endosome [GO:0005768];integral component of membrane [GO:0016021];intercalated disc [GO:0014704];membrane [GO:0016020];myelin sheath [GO:0043209];neuron projection [GO:0043005];plasma membrane [GO:0005886];sarcolemma [GO:0042383];sodium:potassium-exchanging ATPase complex [GO:0005890];synapse [GO:0045202];T-tubule [GO:003031…	ATP binding [GO:0005524];ATPase activity [GO:0016887];ATPase-coupled cation transmembrane transporter activity [GO:0019829];chaperone binding [GO:0051087];metal ion binding [GO:0046872];potassium ion binding [GO:0030955];potassium transmembrane transporter activity, phosphorylative mechanism [GO:0008556];sodium ion binding [GO:0031402];sodium:potassium-exchanging ATPase activity [GO:0005391];ster…	FUNCTION: This is the catalytic component of the active enzyme, which catalyzes the hydrolysis of ATP coupled with the exchange of sodium and potassium ions across the plasma membrane. This action creates the electrochemical gradient of sodium and potassium ions, providing the energy for active transport of various nutrients (By similarity). {ECO:0000250}.	7.2.2.13		Multi-pass membrane protein {ECO:0000250}.;Multi-pass membrane protein {ECO:0000250}. Cell membrane {ECO:0000250};SUBCELLULAR LOCATION: Membrane {ECO:0000250};SUBCELLULAR LOCATION: Membrane {ECO:0000256|RuleBase:RU362084}.	4	62.5	52.5	49.5	112.22	100	73	65	86	84	74	71	80	78	79	29	26	24
2863	P12787	Cytochrome c oxidase subunit 5A, mitochondrial (Cytochrome c oxidase polypeptide Va)	Cox5a	52907000000	59885000000	68129000000	71414000000	60211000000	64171000000	68364000000	61715000000	63931000000	60898000000	54875000000	84701000000	88171000000	67620000000	78448000000	71515000000	93404000000	YES	cytochrome c oxidase subunit Va	all 14	literature, APEX_IMS, APEX_matrix, targetP signal+, yeast mito homolog++, mito protein domain+, induction, coexpression++, MS/MS++	mitochondrial electron transport, cytochrome c to oxygen [GO:0006123]	mitochondrial inner membrane [GO:0005743];mitochondrial respiratory chain complex IV [GO:0005751];mitochondrion [GO:0005739];myelin sheath [GO:0043209]	cytochrome-c oxidase activity [GO:0004129];metal ion binding [GO:0046872]	FUNCTION: This is the heme A-containing chain of cytochrome c oxidase, the terminal oxidase in mitochondrial electron transport.			SUBCELLULAR LOCATION: Mitochondrion inner membrane.	1	61.6	61.6	61.6	16.101	21	21	21	21	15	13	12	13	13	12	13	14	13
3600	P68369	Tubulin alpha-1A chain (Alpha-tubulin 1) (Alpha-tubulin isotype M-alpha-1) (Tubulin alpha-1 chain) [Cleaved into: Detyrosinated tubulin alpha-1A chain]	Tuba1a	8988200000	7941700000	6399200000	7960200000	9469300000	5995400000	10735000000	9450100000	8646800000	6645100000	54190000000	80758000000	79355000000	65375000000	69553000000	64448000000	67369000000					microtubule cytoskeleton organization [GO:0000226];microtubule-based process [GO:0007017];mitotic cell cycle [GO:0000278];regulation of synapse organization [GO:0050807]	cytoplasm [GO:0005737];cytoplasmic microtubule [GO:0005881];cytoplasmic ribonucleoprotein granule [GO:0036464];membrane raft [GO:0045121];microtubule [GO:0005874];microtubule cytoskeleton [GO:0015630];myelin sheath [GO:0043209];neuromuscular junction [GO:0031594];recycling endosome [GO:0055037]	GTP binding [GO:0005525];GTPase activity [GO:0003924];protein domain specific binding [GO:0019904];structural constituent of cytoskeleton [GO:0005200]	FUNCTION: Tubulin is the major constituent of microtubules. It binds two moles of GTP, one at an exchangeable site on the beta chain and one at a non-exchangeable site on the alpha chain.			SUBCELLULAR LOCATION: Cytoplasm, cytoskeleton.	1	98	98	0	50.135	55	55	0	41	44	41	42	40	42	43	24	20	24
2791	P08249	Malate dehydrogenase, mitochondrial (EC 1.1.1.37)	Mdh2	15298000000	14814000000	13323000000	14637000000	11401000000	31601000000	13714000000	18091000000	16594000000	20624000000	53740000000	45887000000	49630000000	41889000000	44811000000	41461000000	49359000000	YES	malate dehydrogenase 2, NAD (mitochondrial)	all 14	literature, APEX_matrix, targetP signal, yeast mito homolog++, Rickettsial homolog, mito protein domain, induction, coexpression++, MS/MS++	aerobic respiration [GO:0009060];carbohydrate metabolic process [GO:0005975];internal protein amino acid acetylation [GO:0006475];malate metabolic process [GO:0006108];NADH metabolic process [GO:0006734];oxaloacetate metabolic process [GO:0006107];tricarboxylic acid cycle [GO:0006099]	cytoplasm [GO:0005737];membrane [GO:0016020];mitochondrial inner membrane [GO:0005743];mitochondrial matrix [GO:0005759];mitochondrion [GO:0005739];myelin sheath [GO:0043209]	L-malate dehydrogenase activity [GO:0030060];malate dehydrogenase (NADP+) activity [GO:0046554];malate dehydrogenase activity [GO:0016615];protein homodimerization activity [GO:0042803];protein self-association [GO:0043621]		1.1.1.37		SUBCELLULAR LOCATION: Mitochondrion matrix {ECO:0000250|UniProtKB:P04636}.	11	87.6	87.6	87.6	35.611	32	32	32	27	28	27	28	28	28	28	21	19	20
6039	Q8VEM8;G5E902	Phosphate carrier protein, mitochondrial (Phosphate transport protein) (PTP) (Solute carrier family 25 member 3);MCG10343, isoform CRA_b (Phosphate carrier protein, mitochondrial)	Slc25a3	33814000000	31360000000	31605000000	32857000000	29410000000	47725000000	54978000000	55948000000	57376000000	39729000000	51387000000	67940000000	64115000000	60834000000	63541000000	49444000000	57090000000	YES	solute carrier family 25 (mitochondrial carrier, phosphate carrier), member 3	all 14	literature, targetP signal, yeast mito homolog++, mito protein domain+, induction, coexpression++, MS/MS++	phosphate ion transmembrane transport [GO:0035435]	integral component of membrane [GO:0016021];integral component of mitochondrial inner membrane [GO:0031305];mitochondrial inner membrane [GO:0005743];mitochondrion [GO:0005739];myelin sheath [GO:0043209]	inorganic phosphate transmembrane transporter activity [GO:0005315];protein-containing complex binding [GO:0044877];symporter activity [GO:0015293]	FUNCTION: Transport of phosphate groups from the cytosol to mitochondrial matrix. Phosphate is cotransported with H(+). May play a role regulation of the mitochondrial permeability transition pore (mPTP) (By similarity). {ECO:0000250}.			Multi-pass membrane protein.;SUBCELLULAR LOCATION: Mitochondrion inner membrane	2	75.6	75.6	75.6	39.632	35	35	35	31	31	27	28	29	27	26	26	27	26
7031	Q9DB20	ATP synthase subunit O, mitochondrial (ATP synthase peripheral stalk subunit OSCP) (Oligomycin sensitivity conferral protein) (OSCP)	Atp5po	40944000000	45628000000	52155000000	47415000000	45120000000	49045000000	50643000000	44356000000	49591000000	43992000000	50125000000	66881000000	65898000000	56814000000	62539000000	55774000000	61727000000					ATP metabolic process [GO:0046034];cellular response to cAMP [GO:0071320];cellular response to cytokine stimulus [GO:0071345];mitochondrial ATP synthesis coupled proton transport [GO:0042776]	cell surface [GO:0009986];mitochondrial proton-transporting ATP synthase complex [GO:0005753];mitochondrial proton-transporting ATP synthase complex, coupling factor F(o) [GO:0000276];mitochondrion [GO:0005739];myelin sheath [GO:0043209];plasma membrane [GO:0005886]	ATPase activity [GO:0016887];drug binding [GO:0008144];estradiol binding [GO:1903924];protein-containing complex binding [GO:0044877];proton-transporting ATP synthase activity, rotational mechanism [GO:0046933]	FUNCTION: Mitochondrial membrane ATP synthase (F(1)F(0) ATP synthase or Complex V) produces ATP from ADP in the presence of a proton gradient across the membrane which is generated by electron transport complexes of the respiratory chain. F-type ATPases consist of two structural domains, F(1) - containing the extramembraneous catalytic core and F(0) - containing the membrane proton channel, linke…			SUBCELLULAR LOCATION: Mitochondrion {ECO:0000250}. Mitochondrion inner membrane {ECO:0000250}.	4	80.3	80.3	41.8	23.363	27	27	16	25	21	18	19	19	19	18	18	18	19
6193	Q91XV3	Brain acid soluble protein 1 (22 kDa neuronal tissue-enriched acidic protein) (Neuronal axonal membrane protein NAP-22)	Basp1	847640000	406460000	345300000	245490000	390320000	263630000	255960000	410570000	555450000	908980000	48971000000	40446000000	41213000000	46315000000	45699000000	41270000000	33057000000					glomerular visceral epithelial cell differentiation [GO:0072112];negative regulation of transcription, DNA-templated [GO:0045892]	cell junction [GO:0030054];COP9 signalosome [GO:0008180];cytoplasm [GO:0005737];growth cone [GO:0030426];nuclear speck [GO:0016607];nucleus [GO:0005634];plasma membrane [GO:0005886]	protein domain specific binding [GO:0019904];transcription corepressor activity [GO:0003714];transcription regulatory region DNA binding [GO:0044212]				Lipid-anchor. Cell projection, Neuron projection, growth cone. Note=Associated with the membranes of growth cones that form the tips of elongating axons.;SUBCELLULAR LOCATION: Cell membrane	1	91.6	91.6	91.6	22.086	25	25	25	20	18	15	18	17	16	18	9	8	8
5727	Q8K2B3	Succinate dehydrogenase [ubiquinone] flavoprotein subunit, mitochondrial (EC 1.3.5.1) (Flavoprotein subunit of complex II) (Fp)	Sdha	64344000000	67991000000	69680000000	66224000000	57638000000	74830000000	55058000000	60067000000	65643000000	60341000000	48643000000	60069000000	60670000000	60191000000	57805000000	52134000000	55771000000	YES	succinate dehydrogenase complex, subunit A, flavoprotein (Fp)	all 14	literature, APEX_matrix, targetP signal, yeast mito homolog++, Rickettsial homolog, mito protein domain, induction, coexpression++, MS/MS++	mitochondrial electron transport, succinate to ubiquinone [GO:0006121];nervous system development [GO:0007399];oxidation-reduction process [GO:0055114];respiratory electron transport chain [GO:0022904];succinate metabolic process [GO:0006105];tricarboxylic acid cycle [GO:0006099]	mitochondrial inner membrane [GO:0005743];mitochondrial respiratory chain complex II, succinate dehydrogenase complex (ubiquinone) [GO:0005749];mitochondrion [GO:0005739];myelin sheath [GO:0043209];nucleolus [GO:0005730]	electron transfer activity [GO:0009055];flavin adenine dinucleotide binding [GO:0050660];succinate dehydrogenase (ubiquinone) activity [GO:0008177];succinate dehydrogenase activity [GO:0000104]	FUNCTION: Flavoprotein (FP) subunit of succinate dehydrogenase (SDH) that is involved in complex II of the mitochondrial electron transport chain and is responsible for transferring electrons from succinate to ubiquinone (coenzyme Q). Can act as a tumor suppressor. {ECO:0000250|UniProtKB:P31040}.	1.3.5.1	fumarate from succinate (eukaryal route): step 1/1. {ECO:0000250|UniProtKB:P31040}.;PATHWAY: Carbohydrate metabolism;tricarboxylic acid cycle	Matrix side {ECO:0000250|UniProtKB:Q0QF01}.;Peripheral membrane protein {ECO:0000250|UniProtKB:Q0QF01};SUBCELLULAR LOCATION: Mitochondrion inner membrane {ECO:0000250|UniProtKB:Q0QF01}	2	78.2	78.2	78.2	72.585	62	62	62	58	54	45	47	45	46	43	53	52	53
3558	P63038	60 kDa heat shock protein, mitochondrial (EC 5.6.1.7) (60 kDa chaperonin) (Chaperonin 60) (CPN60) (HSP-65) (Heat shock protein 60) (HSP-60) (Hsp60) (Mitochondrial matrix protein P1)	Hspd1	27596000000	29177000000	19216000000	21756000000	23202000000	53535000000	25692000000	37443000000	26266000000	40510000000	45043000000	46770000000	45860000000	43118000000	44347000000	39159000000	41667000000	YES	heat shock protein 1 (chaperonin)	all 14	literature, APEX_matrix, targetP signal+, yeast mito homolog++, Rickettsial homolog, mito protein domain, MS/MS++	activation of cysteine-type endopeptidase activity involved in apoptotic process [GO:0006919];apoptotic mitochondrial changes [GO:0008637];B cell activation [GO:0042113];B cell cytokine production [GO:0002368];B cell proliferation [GO:0042100];cellular response to heat [GO:0034605];cellular response to interleukin-7 [GO:0098761];'de novo' protein folding [GO:0006458];interaction with symbiont [GO…	cell surface [GO:0009986];clathrin-coated pit [GO:0005905];coated vesicle [GO:0030135];cytoplasm [GO:0005737];cytosol [GO:0005829];early endosome [GO:0005769];extracellular exosome [GO:0070062];extracellular space [GO:0005615];Golgi apparatus [GO:0005794];intracellular membrane-bounded organelle [GO:0043231];lipopolysaccharide receptor complex [GO:0046696];membrane [GO:0016020];membrane raft [GO:…	apolipoprotein A-I binding [GO:0034186];apolipoprotein binding [GO:0034185];ATP binding [GO:0005524];chaperone binding [GO:0051087];double-stranded RNA binding [GO:0003725];enzyme binding [GO:0019899];high-density lipoprotein particle binding [GO:0008035];insulin binding [GO:0043559];isomerase activity [GO:0016853];lipopolysaccharide binding [GO:0001530];modification-dependent protein binding [GO…	FUNCTION: Chaperonin implicated in mitochondrial protein import and macromolecular assembly. Together with Hsp10, facilitates the correct folding of imported proteins. May also prevent misfolding and promote the refolding and proper assembly of unfolded polypeptides generated under stress conditions in the mitochondrial matrix. The functional units of these chaperonins consist of heptameric rings…	5.6.1.7		SUBCELLULAR LOCATION: Mitochondrion matrix {ECO:0000250|UniProtKB:P10809}.	3	86.6	86.6	86.6	60.955	73	73	73	65	57	50	54	55	52	52	49	52	47
2923	P16330	2',3'-cyclic-nucleotide 3'-phosphodiesterase (CNP) (CNPase) (EC 3.1.4.37)	Cnp	519300000	85324000	94657000	35866000	124060000	46455000	119940000	73096000	120820000	288960000	44588000000	44982000000	45391000000	48179000000	45159000000	42774000000	41160000000					adult locomotory behavior [GO:0008344];aging [GO:0007568];axonogenesis [GO:0007409];cyclic nucleotide catabolic process [GO:0009214];forebrain development [GO:0030900];microtubule cytoskeleton organization [GO:0000226];oligodendrocyte differentiation [GO:0048709];regulation of mitochondrial membrane permeability [GO:0046902];response to lipopolysaccharide [GO:0032496];response to toxic substance …	cell projection [GO:0042995];cytoplasm [GO:0005737];cytosol [GO:0005829];extracellular space [GO:0005615];melanosome [GO:0042470];membrane [GO:0016020];microtubule [GO:0005874];microvillus [GO:0005902];mitochondrial inner membrane [GO:0005743];mitochondrial outer membrane [GO:0005741];myelin sheath [GO:0043209];myelin sheath abaxonal region [GO:0035748];myelin sheath adaxonal region [GO:0035749];…	2',3'-cyclic-nucleotide 3'-phosphodiesterase activity [GO:0004113];cyclic nucleotide binding [GO:0030551];RNA binding [GO:0003723]	FUNCTION: May participate in RNA metabolism in the myelinating cell, CNP is the third most abundant protein in central nervous system myelin. {ECO:0000269|PubMed:22393399}.	3.1.4.37		Lipid-anchor {ECO:0000269|PubMed:18076147}. Melanosome {ECO:0000250}. Note=Firmly bound to membrane structures of brain white matter.;SUBCELLULAR LOCATION: Membrane {ECO:0000269|PubMed:18076147}	2	88.1	88.1	86.7	47.123	52	52	51	47	43	39	41	42	41	41	15	7	4
4319	Q68FD5;Q5SXR6	Clathrin heavy chain 1;Clathrin heavy chain	Cltc	27742000000	28828000000	26489000000	29404000000	25966000000	29518000000	56948000000	27435000000	31748000000	23148000000	44359000000	51502000000	53211000000	49809000000	51254000000	48823000000	52472000000					amyloid-beta clearance by transcytosis [GO:0150093];autophagy [GO:0006914];cell division [GO:0051301];clathrin coat assembly [GO:0048268];clathrin-dependent endocytosis [GO:0072583];Golgi organization [GO:0007030];intracellular protein transport [GO:0006886];mitotic cell cycle [GO:0000278];mitotic spindle assembly [GO:0090307];negative regulation of hyaluronan biosynthetic process [GO:1900126];ne…	clathrin coat [GO:0030118];clathrin coat of coated pit [GO:0030132];clathrin coat of trans-Golgi network vesicle [GO:0030130];clathrin complex [GO:0071439];clathrin-coated endocytic vesicle [GO:0045334];clathrin-coated vesicle [GO:0030136];cytosol [GO:0005829];endosome [GO:0005768];extrinsic component of synaptic vesicle membrane [GO:0098850];intracellular membrane-bounded organelle [GO:0043231];…	ankyrin binding [GO:0030506];clathrin light chain binding [GO:0032051];disordered domain specific binding [GO:0097718];double-stranded RNA binding [GO:0003725];heat shock protein binding [GO:0031072];low-density lipoprotein particle receptor binding [GO:0050750];peptide binding [GO:0042277];protein C-terminus binding [GO:0008022];protein kinase binding [GO:0019901];structural molecule activity [G…	FUNCTION: Clathrin is the major protein of the polyhedral coat of coated pits and vesicles. {ECO:0000256|PIRNR:PIRNR002290}.;FUNCTION: Clathrin is the major protein of the polyhedral coat of coated pits and vesicles. Two different adapter protein complexes link the clathrin lattice either to the plasma membrane or to the trans-Golgi network. Acts as component of the TACC3/ch-TOG/clathrin complex …			Cytoplasmic side {ECO:0000250}. Melanosome {ECO:0000250}. Cytoplasm, cytoskeleton, spindle {ECO:0000250|UniProtKB:Q00610}. Note=Cytoplasmic face of coated pits and vesicles. In complex with TACC3 and CKAP5 (forming the TACC3/ch-TOG/clathrin complex) localized to inter-microtubule bridges in mitotic spindles. {ECO:0000250, ECO:0000250|UniProtKB:Q00610}.;Cytoplasmic side {ECO:0000250}. Membrane, co…	3	75.3	75.3	75.3	191.55	161	161	161	139	134	123	126	123	116	119	108	110	107
3718	P97450	ATP synthase-coupling factor 6, mitochondrial (ATPase subunit F6) (ATP synthase peripheral stalk subunit F6)	Atp5pf	24016000000	25440000000	40521000000	25629000000	27537000000	35341000000	32382000000	25548000000	33832000000	27833000000	43636000000	35989000000	40501000000	42630000000	37197000000	35646000000	39139000000					ATP metabolic process [GO:0046034];ATP synthesis coupled proton transport [GO:0015986];negative regulation of arachidonic acid secretion [GO:1900139];negative regulation of prostaglandin secretion [GO:0032307];positive regulation of blood pressure [GO:0045777];positive regulation of heart rate [GO:0010460];response to muscle activity [GO:0014850]	cell surface [GO:0009986];extracellular space [GO:0005615];mitochondrial inner membrane [GO:0005743];mitochondrial proton-transporting ATP synthase complex [GO:0005753];mitochondrial proton-transporting ATP synthase complex, coupling factor F(o) [GO:0000276];mitochondrion [GO:0005739]	ATPase activity [GO:0016887];protein-containing complex binding [GO:0044877];proton transmembrane transporter activity [GO:0015078]	FUNCTION: Mitochondrial membrane ATP synthase (F(1)F(0) ATP synthase or Complex V) produces ATP from ADP in the presence of a proton gradient across the membrane which is generated by electron transport complexes of the respiratory chain. F-type ATPases consist of two structural domains, F(1) - containing the extramembraneous catalytic core and F(0) - containing the membrane proton channel, linke…			SUBCELLULAR LOCATION: Mitochondrion. Mitochondrion inner membrane.	2	55.6	55.6	55.6	12.496	12	12	12	12	11	9	9	10	10	10	9	10	10
7292	Q9JIL4	Na(+)/H(+) exchange regulatory cofactor NHE-RF3 (NHERF-3) (CFTR-associated protein of 70 kDa) (Na(+)/H(+) exchanger regulatory factor 3) (Na/Pi cotransporter C-terminal-associated protein 1) (NaPi-Cap1) (PDZ domain-containing protein 1) (Sodium-hydrogen exchanger regulatory factor 3)	Pdzk1	61760000000	68531000000	70628000000	67702000000	66704000000	54643000000	50407000000	68799000000	56837000000	67231000000	43468000000	38400000000	38541000000	40485000000	38767000000	37668000000	37333000000					carnitine transport [GO:0015879];in utero embryonic development [GO:0001701];positive regulation of cation transmembrane transport [GO:1904064];positive regulation of ion transmembrane transporter activity [GO:0032414];positive regulation of protein targeting to membrane [GO:0090314];protein localization to plasma membrane [GO:0072659];regulation of anion transport [GO:0044070]	apical plasma membrane [GO:0016324];brush border membrane [GO:0031526];membrane raft [GO:0045121];microvillus membrane [GO:0031528];plasma membrane [GO:0005886]	PDZ domain binding [GO:0030165];protein-containing complex binding [GO:0044877];scavenger receptor binding [GO:0005124]	FUNCTION: A scaffold protein that connects plasma membrane proteins and regulatory components, regulating their surface expression in epithelial cells apical domains. May be involved in the coordination of a diverse range of regulatory processes for ion transport and second messenger cascades. In complex with SLC9A3R1, may cluster proteins that are functionally dependent in a mutual fashion and m…			Peripheral membrane protein {ECO:0000250|UniProtKB:Q9JJ40}. Cell membrane {ECO:0000269|PubMed:11051556, ECO:0000269|PubMed:16141316}. Note=Localized in the brush border membrane of renal proximal tubule cells (PubMed:11051556, PubMed:16141316). Associated with peripheral membranes (By similarity). Localizes to the apical compartment of proximal cells and to sinusoidal liver membranes (By similari…	1	92.5	92.5	3.1	56.498	68	68	2	58	54	48	47	48	46	45	56	56	56
3004	P24270	Catalase (EC 1.11.1.6)	Cat	107000000000	131000000000	53341000000	50862000000	43715000000	66221000000	16484000000	47081000000	44616000000	58916000000	41090000000	31033000000	33409000000	33125000000	33383000000	29465000000	30471000000	YES	catalase	spinalcord, kidney, liver, heart, adipose, smallintestine, largeintestine, stomach, placenta, testis	yeast mito homolog++, mito protein domain, coexpression	aerobic respiration [GO:0009060];aging [GO:0007568];cellular response to growth factor stimulus [GO:0071363];cholesterol metabolic process [GO:0008203];hemoglobin metabolic process [GO:0020027];hydrogen peroxide catabolic process [GO:0042744];kidney development [GO:0001822];negative regulation of apoptotic process [GO:0043066];negative regulation of NF-kappaB transcription factor activity [GO:003…	cytosol [GO:0005829];endoplasmic reticulum [GO:0005783];extracellular space [GO:0005615];Golgi apparatus [GO:0005794];intracellular membrane-bounded organelle [GO:0043231];lysosome [GO:0005764];mitochondrial intermembrane space [GO:0005758];mitochondrion [GO:0005739];peroxisomal membrane [GO:0005778];peroxisome [GO:0005777];plasma membrane [GO:0005886]	aminoacylase activity [GO:0004046];antioxidant activity [GO:0016209];catalase activity [GO:0004096];enzyme binding [GO:0019899];heme binding [GO:0020037];identical protein binding [GO:0042802];metal ion binding [GO:0046872];NADP binding [GO:0050661];oxidoreductase activity, acting on peroxide as acceptor [GO:0016684];protein homodimerization activity [GO:0042803];signaling receptor binding [GO:00…	FUNCTION: Occurs in almost all aerobically respiring organisms and serves to protect cells from the toxic effects of hydrogen peroxide. Promotes growth of cells.	1.11.1.6		SUBCELLULAR LOCATION: Peroxisome.	2	80.5	80.5	80.5	59.795	57	57	57	53	47	38	40	37	38	39	51	50	44
3156	P38647	Stress-70 protein, mitochondrial (75 kDa glucose-regulated protein) (GRP-75) (Heat shock 70 kDa protein 9) (Mortalin) (Peptide-binding protein 74) (PBP74) (p66 MOT)	Hspa9	22222000000	23852000000	19157000000	21233000000	19225000000	49269000000	35413000000	46923000000	40039000000	46515000000	40999000000	39555000000	40323000000	36789000000	38546000000	34360000000	34722000000	YES	heat shock protein 9	all 14	APEX_matrix, targetP signal, yeast mito homolog, Rickettsial homolog, mito protein domain, induction, coexpression, MS/MS++	cellular response to heat [GO:0034605];cellular response to unfolded protein [GO:0034620];chaperone cofactor-dependent protein refolding [GO:0051085];erythrocyte differentiation [GO:0030218];iron-sulfur cluster assembly [GO:0016226];negative regulation of cell death [GO:0060548];negative regulation of erythrocyte differentiation [GO:0045647];negative regulation of hematopoietic stem cell differen…	cytoplasm [GO:0005737];mitochondrial matrix [GO:0005759];mitochondrial nucleoid [GO:0042645];mitochondrion [GO:0005739];myelin sheath [GO:0043209];nucleolus [GO:0005730]	ATP binding [GO:0005524];ATPase activity [GO:0016887];ATPase activity, coupled [GO:0042623];chaperone binding [GO:0051087];enzyme binding [GO:0019899];fibroblast growth factor binding [GO:0017134];heat shock protein binding [GO:0031072];misfolded protein binding [GO:0051787];protein folding chaperone [GO:0044183];ubiquitin protein ligase binding [GO:0031625];unfolded protein binding [GO:0051082]	FUNCTION: Chaperone protein which plays an important role in mitochondrial iron-sulfur cluster (ISC) biogenesis (PubMed:26702583). Interacts with and stabilizes ISC cluster assembly proteins FXN, NFU1, NFS1 and ISCU (By similarity). Regulates erythropoiesis via stabilization of ISC assembly (PubMed:21123823). May play a role in the control of cell proliferation and cellular aging (PubMed:8454632)…			SUBCELLULAR LOCATION: Mitochondrion {ECO:0000269|PubMed:7865888}. Nucleus, nucleolus {ECO:0000250|UniProtKB:P38646}.	1	77	77	77	73.46	74	74	73	62	58	46	49	49	48	47	47	45	44
5468	Q8C2Q8;Q91VR2	ATP synthase subunit gamma, mitochondrial (ATP synthase F1 subunit gamma) (F-ATPase gamma subunit);ATP synthase subunit gamma	Atp5f1c	27886000000	26370000000	34694000000	32046000000	30263000000	42486000000	40474000000	48350000000	49723000000	32872000000	40536000000	48637000000	50689000000	49807000000	47129000000	42215000000	43483000000					ATP biosynthetic process [GO:0006754];ATP metabolic process [GO:0046034];ATP synthesis coupled proton transport [GO:0015986]	mitochondrial inner membrane [GO:0005743];mitochondrial proton-transporting ATP synthase complex [GO:0005753];mitochondrial proton-transporting ATP synthase complex, catalytic core F(1) [GO:0000275];mitochondrion [GO:0005739];myelin sheath [GO:0043209];proton-transporting ATP synthase complex, catalytic core F(1) [GO:0045261]	ATPase activity [GO:0016887];proton-transporting ATP synthase activity, rotational mechanism [GO:0046933]	FUNCTION: Mitochondrial membrane ATP synthase (F(1)F(0) ATP synthase or Complex V) produces ATP from ADP in the presence of a proton gradient across the membrane which is generated by electron transport complexes of the respiratory chain. F-type ATPases consist of two structural domains, F(1) - containing the extramembraneous catalytic core, and F(0) - containing the membrane proton channel, link…			Matrix side {ECO:0000250|UniProtKB:P05631}.;Peripheral membrane protein {ECO:0000250|UniProtKB:P05631};SUBCELLULAR LOCATION: Mitochondrion inner membrane {ECO:0000250|UniProtKB:P05631}	2	74.5	74.5	4.7	30.255	29	29	1	25	23	18	19	19	19	21	22	22	22
6610	Q9CQQ7	ATP synthase F(0) complex subunit B1, mitochondrial (ATP synthase peripheral stalk-membrane subunit b) (ATP synthase subunit b) (ATPase subunit b)	Atp5pb	31733000000	31205000000	47550000000	34945000000	36752000000	40242000000	35733000000	32951000000	36780000000	31034000000	40342000000	56401000000	51486000000	53411000000	47300000000	37388000000	35613000000	YES	ATP synthase, H+ transporting, mitochondrial F0 complex, subunit B1	all 14	literature, APEX_matrix, yeast mito homolog++, mito protein domain+, MS/MS++	ATP synthesis coupled proton transport [GO:0015986]	mitochondrial inner membrane [GO:0005743];mitochondrial proton-transporting ATP synthase complex [GO:0005753];mitochondrial proton-transporting ATP synthase complex, coupling factor F(o) [GO:0000276];mitochondrion [GO:0005739];myelin sheath [GO:0043209];nucleoplasm [GO:0005654]	ATPase activity [GO:0016887];protein-containing complex binding [GO:0044877];proton transmembrane transporter activity [GO:0015078]	FUNCTION: Mitochondrial membrane ATP synthase (F(1)F(0) ATP synthase or Complex V) produces ATP from ADP in the presence of a proton gradient across the membrane which is generated by electron transport complexes of the respiratory chain. F-type ATPases consist of two structural domains, F(1) - containing the extramembraneous catalytic core, and F(0) - containing the membrane proton channel, link…			SUBCELLULAR LOCATION: Mitochondrion. Mitochondrion inner membrane.	2	60.5	60.5	60.5	28.948	30	30	30	25	27	25	25	23	24	26	26	25	25
2395	O08599	Syntaxin-binding protein 1 (Protein unc-18 homolog 1) (Unc18-1) (Protein unc-18 homolog A) (Unc-18A)	Stxbp1	491410000	172020000	224600000	138800000	229230000	97046000	104990000	95613000	84301000	158750000	39706000000	44142000000	46741000000	41797000000	42297000000	40281000000	40538000000					axon target recognition [GO:0007412];cellular response to interferon-gamma [GO:0071346];developmental process involved in reproduction [GO:0003006];exocytosis [GO:0006887];long-term synaptic depression [GO:0060292];negative regulation of neuron apoptotic process [GO:0043524];negative regulation of protein complex assembly [GO:0031333];negative regulation of synaptic transmission, GABAergic [GO:00…	axon [GO:0030424];cytoplasm [GO:0005737];cytoskeleton [GO:0005856];cytosol [GO:0005829];extrinsic component of presynaptic active zone membrane [GO:0098891];glutamatergic synapse [GO:0098978];mitochondrion [GO:0005739];myelin sheath [GO:0043209];nucleoplasm [GO:0005654];nucleus [GO:0005634];perinuclear region of cytoplasm [GO:0048471];phagocytic vesicle [GO:0045335];plasma membrane [GO:0005886];p…	identical protein binding [GO:0042802];phospholipase binding [GO:0043274];protein domain specific binding [GO:0019904];protein kinase binding [GO:0019901];protein N-terminus binding [GO:0047485];SNARE binding [GO:0000149];syntaxin binding [GO:0019905];syntaxin-1 binding [GO:0017075]	FUNCTION: Participates in the regulation of synaptic vesicle docking and fusion through interaction with GTP-binding proteins (By similarity). Essential for neurotransmission and binds syntaxin, a component of the synaptic vesicle fusion machinery probably in a 1:1 ratio. Can interact with syntaxins 1, 2, and 3 but not syntaxin 4. May play a role in determining the specificity of intracellular fu…			Peripheral membrane protein.;SUBCELLULAR LOCATION: Cytoplasm, cytosol {ECO:0000250|UniProtKB:P61764}. Membrane	2	83.2	83.2	82	67.568	65	65	62	53	53	52	50	54	51	52	11	5	7
6567	Q9CQA3	Succinate dehydrogenase [ubiquinone] iron-sulfur subunit, mitochondrial (EC 1.3.5.1) (Iron-sulfur subunit of complex II) (Ip)	Sdhb	36623000000	38505000000	42605000000	36690000000	33883000000	34842000000	29448000000	34937000000	35056000000	32468000000	39008000000	38491000000	35791000000	36398000000	32794000000	30072000000	30240000000	YES	succinate dehydrogenase complex, subunit B, iron sulfur (Ip)	all 14	literature, APEX_matrix, targetP signal, yeast mito homolog, Rickettsial homolog, mito protein domain+, induction, coexpression++, MS/MS++	aerobic respiration [GO:0009060];respiratory electron transport chain [GO:0022904];succinate metabolic process [GO:0006105];tricarboxylic acid cycle [GO:0006099]	mitochondrial inner membrane [GO:0005743];mitochondrial membrane [GO:0031966];mitochondrial respiratory chain complex II, succinate dehydrogenase complex (ubiquinone) [GO:0005749];mitochondrion [GO:0005739];nucleoplasm [GO:0005654];plasma membrane [GO:0005886];respiratory chain complex II [GO:0045273]	2 iron, 2 sulfur cluster binding [GO:0051537];3 iron, 4 sulfur cluster binding [GO:0051538];4 iron, 4 sulfur cluster binding [GO:0051539];electron transfer activity [GO:0009055];metal ion binding [GO:0046872];succinate dehydrogenase (ubiquinone) activity [GO:0008177];ubiquinone binding [GO:0048039]	FUNCTION: Iron-sulfur protein (IP) subunit of succinate dehydrogenase (SDH) that is involved in complex II of the mitochondrial electron transport chain and is responsible for transferring electrons from succinate to ubiquinone (coenzyme Q). {ECO:0000250}.	1.3.5.1	fumarate from succinate (eukaryal route): step 1/1.;PATHWAY: Carbohydrate metabolism;tricarboxylic acid cycle	Matrix side {ECO:0000250}.;Peripheral membrane protein {ECO:0000250};SUBCELLULAR LOCATION: Mitochondrion inner membrane {ECO:0000250}	1	79.4	79.4	79.4	31.814	41	41	41	36	31	26	29	27	27	27	26	31	31
4381	Q60930;A0A286YCR8;D3YZT5	Voltage-dependent anion-selective channel protein 2 (VDAC-2) (mVDAC2) (Outer mitochondrial membrane protein porin 2) (Voltage-dependent anion-selective channel protein 6) (VDAC-6) (mVDAC6);Voltage-dependent anion-selective channel protein 2 (Fragment);Voltage-dependent anion-selective channel protein 2 (Fragment)	Vdac2	19757000000	20017000000	23033000000	19429000000	18033000000	27925000000	34644000000	29347000000	35176000000	27024000000	38345000000	42127000000	42025000000	38181000000	43167000000	38031000000	41171000000	YES	voltage-dependent anion channel 2	all 14	literature, APEX_IMS, yeast mito homolog+, mito protein domain+, induction, coexpression, MS/MS++	anion transport [GO:0006820];binding of sperm to zona pellucida [GO:0007339];negative regulation of intrinsic apoptotic signaling pathway [GO:2001243];negative regulation of protein polymerization [GO:0032272]	acrosomal vesicle [GO:0001669];membrane raft [GO:0045121];mitochondrial inner membrane [GO:0005743];mitochondrial nucleoid [GO:0042645];mitochondrial outer membrane [GO:0005741];mitochondrion [GO:0005739];myelin sheath [GO:0043209];pore complex [GO:0046930];synaptic vesicle [GO:0008021]	nucleotide binding [GO:0000166];porin activity [GO:0015288];voltage-gated anion channel activity [GO:0008308]	FUNCTION: Forms a channel through the mitochondrial outer membrane that allows diffusion of small hydrophilic molecules. The channel adopts an open conformation at low or zero membrane potential and a closed conformation at potentials above 30-40 mV. The open state has a weak anion selectivity whereas the closed state is cation-selective (By similarity). {ECO:0000250}.			SUBCELLULAR LOCATION: Mitochondrion outer membrane.	4	81	81	7.8	31.732	29	28	3	26	20	21	21	21	21	21	21	20	19
1399	D3YUM1;Q91YT0;D3Z1U9	NADH dehydrogenase [ubiquinone] flavoprotein 1, mitochondrial (EC 1.6.99.3) (EC 7.1.1.2) (Complex I-51kD) (CI-51kD) (NADH-ubiquinone oxidoreductase 51 kDa subunit);NADH dehydrogenase [ubiquinone] flavoprotein 1, mitochondrial (EC 1.6.99.3) (EC 7.1.1.2);NADH dehydrogenase [ubiquinone] flavoprotein 1, mitochondrial (EC 1.6.99.3) (EC 7.1.1.2)	Ndufv1	25096000000	27109000000	26464000000	26028000000	24631000000	28947000000	32734000000	25784000000	30309000000	27267000000	37945000000	39989000000	40316000000	37223000000	38193000000	33849000000	34787000000	YES	NADH dehydrogenase (ubiquinone) flavoprotein 1	all 14	literature, APEX_matrix, targetP signal, Rickettsial homolog, mito protein domain, induction, coexpression++, MS/MS++	mitochondrial ATP synthesis coupled electron transport [GO:0042775];mitochondrial electron transport, NADH to ubiquinone [GO:0006120]	cytosol [GO:0005829];mitochondrial inner membrane [GO:0005743];mitochondrial respiratory chain complex I [GO:0005747];mitochondrion [GO:0005739];respirasome [GO:0070469]	4 iron, 4 sulfur cluster binding [GO:0051539];FMN binding [GO:0010181];metal ion binding [GO:0046872];NAD binding [GO:0051287];NADH dehydrogenase (ubiquinone) activity [GO:0008137]	FUNCTION: Core subunit of the mitochondrial membrane respiratory chain NADH dehydrogenase (Complex I) that is believed to belong to the minimal assembly required for catalysis. Complex I functions in the transfer of electrons from NADH to the respiratory chain. {ECO:0000256|RuleBase:RU364066}.;FUNCTION: Core subunit of the mitochondrial membrane respiratory chain NADH dehydrogenase (Complex I) th…	1.6.99.3;7.1.1.2		Matrix side {ECO:0000250}.;Matrix side {ECO:0000256|RuleBase:RU364066}.;Peripheral membrane protein {ECO:0000250};Peripheral membrane protein {ECO:0000256|RuleBase:RU364066};SUBCELLULAR LOCATION: Mitochondrion inner membrane {ECO:0000250};SUBCELLULAR LOCATION: Mitochondrion inner membrane {ECO:0000256|RuleBase:RU364066}	8	87	87	87	49.913	49	49	49	43	39	35	33	32	34	34	37	38	39
2965	P20029	Endoplasmic reticulum chaperone BiP (EC 3.6.4.10) (78 kDa glucose-regulated protein) (GRP-78) (Binding-immunoglobulin protein) (BiP) (Heat shock protein 70 family protein 5) (HSP70 family protein 5) (Heat shock protein family A member 5) (Immunoglobulin heavy chain-binding protein)	Hspa5	41152000000	40763000000	37871000000	37277000000	35065000000	43114000000	24103000000	38080000000	38896000000	40395000000	37462000000	31158000000	32678000000	32148000000	31988000000	29927000000	29741000000					cellular response to antibiotic [GO:0071236];cellular response to calcium ion [GO:0071277];cellular response to cAMP [GO:0071320];cellular response to drug [GO:0035690];cellular response to gamma radiation [GO:0071480];cellular response to glucose starvation [GO:0042149];cellular response to heat [GO:0034605];cellular response to interleukin-4 [GO:0071353];cellular response to manganese ion [GO:0…	cell surface [GO:0009986];COP9 signalosome [GO:0008180];cytoplasm [GO:0005737];cytosol [GO:0005829];endoplasmic reticulum [GO:0005783];endoplasmic reticulum chaperone complex [GO:0034663];endoplasmic reticulum lumen [GO:0005788];endoplasmic reticulum membrane [GO:0005789];endoplasmic reticulum-Golgi intermediate compartment [GO:0005793];extracellular region [GO:0005576];integral component of endo…	ATP binding [GO:0005524];ATPase activity [GO:0016887];ATPase activity, coupled [GO:0042623];enzyme binding [GO:0019899];heat shock protein binding [GO:0031072];misfolded protein binding [GO:0051787];protein domain specific binding [GO:0019904];protein folding chaperone [GO:0044183];ribosome binding [GO:0043022];ubiquitin protein ligase binding [GO:0031625];unfolded protein binding [GO:0051082]	FUNCTION: Endoplasmic reticulum chaperone that plays a key role in protein folding and quality control in the endoplasmic reticulum lumen (PubMed:12411443, PubMed:12475965). Involved in the correct folding of proteins and degradation of misfolded proteins via its interaction with DNAJC10/ERdj5, probably to facilitate the release of DNAJC10/ERdj5 from its substrate (PubMed:12411443). Acts as a key…	3.6.4.10		SUBCELLULAR LOCATION: Endoplasmic reticulum lumen {ECO:0000255|PROSITE-ProRule:PRU10138, ECO:0000269|PubMed:21992152}. Cytoplasm {ECO:0000269|PubMed:21992152}.	1	76.2	76.2	76.2	72.421	67	67	64	58	53	41	41	42	41	44	49	50	48
4524	Q62425;A0A0N4SVQ1	Cytochrome c oxidase subunit NDUFA4;Cytochrome c oxidase subunit NDUFA4	Ndufa4	17602000000	18011000000	26692000000	21848000000	22423000000	23871000000	22068000000	23810000000	25743000000	24925000000	37408000000	31126000000	30619000000	31382000000	27345000000	25620000000	22342000000	YES	NADH dehydrogenase (ubiquinone) 1 alpha subcomplex, 4	all 14	literature, targetP signal, mito protein domain, coexpression++, MS/MS++		mitochondrial inner membrane [GO:0005743];mitochondrial respiratory chain complex IV [GO:0005751];mitochondrion [GO:0005739]	cytochrome-c oxidase activity [GO:0004129];protein-containing complex binding [GO:0044877]	FUNCTION: Cytochrome c oxidase (COX, complex IV) is the terminal component of the mitochondrial respiratory chain that catalyzes the reduction of oxygen to water. Required for complex IV maintenance (By similarity). {ECO:0000250}.			Matrix side {ECO:0000250}.;Peripheral membrane protein {ECO:0000250};SUBCELLULAR LOCATION: Mitochondrion inner membrane {ECO:0000250}	2	97.6	97.6	97.6	9.3267	12	12	12	11	10	10	7	8	9	9	9	10	10
2755	P05202	Aspartate aminotransferase, mitochondrial (mAspAT) (EC 2.6.1.1) (EC 2.6.1.7) (Fatty acid-binding protein) (FABP-1) (Glutamate oxaloacetate transaminase 2) (Kynurenine aminotransferase 4) (Kynurenine aminotransferase IV) (Kynurenine--oxoglutarate transaminase 4) (Kynurenine--oxoglutarate transaminase IV) (Plasma membrane-associated fatty acid-binding protein) (FABPpm) (Transaminase A)	Got2	9051300000	7908300000	7440400000	7761000000	6052400000	16423000000	7467600000	10903000000	9274700000	11072000000	37167000000	32325000000	33087000000	29026000000	30319000000	27278000000	30515000000	YES	glutamate oxaloacetate transaminase 2, mitochondrial	all 14	literature, APEX_IMS, APEX_matrix, targetP signal, mito protein domain, MS/MS++	2-oxoglutarate metabolic process [GO:0006103];aspartate biosynthetic process [GO:0006532];aspartate catabolic process [GO:0006533];aspartate metabolic process [GO:0006531];cellular amino acid metabolic process [GO:0006520];dicarboxylic acid metabolic process [GO:0043648];fatty acid transport [GO:0015908];female pregnancy [GO:0007565];glutamate catabolic process to 2-oxoglutarate [GO:0019551];glut…	cell surface [GO:0009986];mitochondrial inner membrane [GO:0005743];mitochondrial matrix [GO:0005759];mitochondrion [GO:0005739];myelin sheath [GO:0043209];perikaryon [GO:0043204];plasma membrane [GO:0005886];protein-containing complex [GO:0032991];sarcolemma [GO:0042383];T-tubule [GO:0030315]	amino acid binding [GO:0016597];carboxylic acid binding [GO:0031406];enzyme binding [GO:0019899];kynurenine-oxoglutarate transaminase activity [GO:0016212];L-aspartate:2-oxoglutarate aminotransferase activity [GO:0004069];phospholipid binding [GO:0005543];protein homodimerization activity [GO:0042803];pyridoxal phosphate binding [GO:0030170]	FUNCTION: Catalyzes the irreversible transamination of the L-tryptophan metabolite L-kynurenine to form kynurenic acid (KA). Plays a key role in amino acid metabolism. Important for metabolite exchange between mitochondria and cytosol. Facilitates cellular uptake of long-chain free fatty acids. {ECO:0000269|PubMed:20977429, ECO:0000269|PubMed:7878064}.	2.6.1.1;2.6.1.7		SUBCELLULAR LOCATION: Mitochondrion matrix. Cell membrane.	1	89.8	89.8	89.8	47.411	57	57	57	41	45	41	40	40	39	39	29	29	27
3085	P30275;A2ARP5	Creatine kinase U-type, mitochondrial (EC 2.7.3.2) (Acidic-type mitochondrial creatine kinase) (Mia-CK) (Ubiquitous mitochondrial creatine kinase) (U-MtCK);Creatine kinase U-type, mitochondrial (Fragment)	Ckmt1	3021800000	2488500000	3436400000	3343800000	5144300000	6148500000	3060700000	8185200000	9525700000	6459800000	36644000000	33851000000	32491000000	29920000000	29667000000	26556000000	30807000000	YES	creatine kinase, mitochondrial 1, ubiquitous	cerebrum, cerebellum, brainstem, spinalcord, kidney, heart, skeletalmuscle, adipose, smallintestine, largeintestine, stomach, placenta	literature, targetP signal, mito protein domain, MS/MS++	negative regulation of apoptotic process [GO:0043066];negative regulation of protein binding [GO:0032091];phosphocreatine biosynthetic process [GO:0046314]	contact site [GO:0044289];mitochondrial inner membrane [GO:0005743];mitochondrion [GO:0005739];myelin sheath [GO:0043209];perikaryon [GO:0043204]	ATP binding [GO:0005524];creatine kinase activity [GO:0004111];kinase activity [GO:0016301];protein homodimerization activity [GO:0042803]	FUNCTION: Reversibly catalyzes the transfer of phosphate between ATP and various phosphogens (e.g. creatine phosphate). Creatine kinase isoenzymes play a central role in energy transduction in tissues with large, fluctuating energy demands, such as skeletal muscle, heart, brain and spermatozoa.	2.7.3.2		Intermembrane side.;Peripheral membrane protein;SUBCELLULAR LOCATION: Mitochondrion inner membrane	7	82.1	82.1	82.1	47.003	60	60	56	49	48	43	43	42	43	43	18	19	18
6570	Q9CQB4;Q9D855	Cytochrome b-c1 complex subunit 7 (Complex III subunit 7) (Complex III subunit VII) (Ubiquinol-cytochrome c reductase complex 14 kDa protein);Cytochrome b-c1 complex subunit 7	Uqcrb	22817000000	23059000000	32492000000	29245000000	25593000000	29825000000	37366000000	31038000000	33957000000	33986000000	36583000000	35805000000	36179000000	36752000000	34567000000	33461000000	34853000000	YES	ubiquinol-cytochrome c reductase binding protein	all 14	literature, APEX_matrix, targetP signal, yeast mito homolog++, mito protein domain+, MS/MS++	aerobic respiration [GO:0009060];mitochondrial electron transport, ubiquinol to cytochrome c [GO:0006122];mitochondrial respiratory chain complex III assembly [GO:0034551]	mitochondrial inner membrane [GO:0005743];mitochondrial respiratory chain complex III [GO:0005750];mitochondrion [GO:0005739]		FUNCTION: Component of the ubiquinol-cytochrome c reductase complex (complex III or cytochrome b-c1 complex), which is part of the mitochondrial respiratory chain. {ECO:0000256|PIRNR:PIRNR000022}.;FUNCTION: This is a component of the ubiquinol-cytochrome c reductase complex (complex III or cytochrome b-c1 complex), which is part of the mitochondrial respiratory chain. This component is involved i…			SUBCELLULAR LOCATION: Mitochondrion inner membrane {ECO:0000256|PIRNR:PIRNR000022}.;SUBCELLULAR LOCATION: Mitochondrion inner membrane.	2	90.1	90.1	90.1	13.561	21	21	21	19	14	12	11	13	14	14	15	15	15
3553	P63017;Q504P4	Heat shock cognate 71 kDa protein (Heat shock 70 kDa protein 8);Heat shock cognate 71 kDa protein (Hspa8 protein)	Hspa8	18652000000	17160000000	17880000000	17014000000	14724000000	18036000000	19157000000	13856000000	19412000000	19678000000	35994000000	37042000000	35269000000	35512000000	35795000000	34013000000	36141000000					ATP metabolic process [GO:0046034];axo-dendritic transport [GO:0008088];cellular protein complex disassembly [GO:0043624];cellular response to heat [GO:0034605];cellular response to unfolded protein [GO:0034620];chaperone cofactor-dependent protein refolding [GO:0051085];chaperone-mediated autophagy [GO:0061684];chaperone-mediated autophagy translocation complex disassembly [GO:1904764];chaperone…	asymmetric synapse [GO:0032279];autophagosome [GO:0005776];axon [GO:0030424];cell surface [GO:0009986];chaperone complex [GO:0101031];cytoplasm [GO:0005737];cytosol [GO:0005829];dendrite [GO:0030425];dendritic shaft [GO:0043198];dendritic spine [GO:0043197];extracellular exosome [GO:0070062];glutamatergic synapse [GO:0098978];glycinergic synapse [GO:0098690];intermediate filament [GO:0005882];lat…	A1 adenosine receptor binding [GO:0031686];ADP binding [GO:0043531];ATP binding [GO:0005524];ATPase activity [GO:0016887];ATPase activity, coupled [GO:0042623];C3HC4-type RING finger domain binding [GO:0055131];chaperone binding [GO:0051087];clathrin-uncoating ATPase activity [GO:1990833];enzyme binding [GO:0019899];G protein-coupled receptor binding [GO:0001664];heat shock protein binding [GO:00…	FUNCTION: Molecular chaperone implicated in a wide variety of cellular processes, including protection of the proteome from stress, folding and transport of newly synthesized polypeptides, activation of proteolysis of misfolded proteins and the formation and dissociation of protein complexes. Plays a pivotal role in the protein quality control system, ensuring the correct folding of proteins, the…			SUBCELLULAR LOCATION: Cytoplasm {ECO:0000250}. Melanosome {ECO:0000250}. Nucleus, nucleolus {ECO:0000250}. Cell membrane {ECO:0000250}. Note=Localized in cytoplasmic mRNP granules containing untranslated mRNAs. Translocates rapidly from the cytoplasm to the nuclei, and especially to the nucleoli, upon heat shock (By similarity). {ECO:0000250}.	4	78.2	78.2	71.1	70.87	60	56	40	53	47	41	43	43	42	41	36	36	36
6660	Q9CR68	Cytochrome b-c1 complex subunit Rieske, mitochondrial (EC 7.1.1.8) (Complex III subunit 5) (Cytochrome b-c1 complex subunit 5) (Rieske iron-sulfur protein) (RISP) (Rieske protein UQCRFS1) (Ubiquinol-cytochrome c reductase iron-sulfur subunit) [Cleaved into: Cytochrome b-c1 complex subunit 9 (Su9) (Subunit 9) (8 kDa subunit 9) (Complex III subunit IX) (Cytochrome b-c1 complex subunit 11) (Ubiquino…	Uqcrfs1	28265000000	26160000000	34741000000	32810000000	27934000000	34671000000	34400000000	29862000000	33845000000	31505000000	35769000000	36022000000	37436000000	36910000000	36515000000	33624000000	36939000000	YES	ubiquinol-cytochrome c reductase, Rieske iron-sulfur polypeptide 1	all 14	literature, APEX_matrix, targetP signal, yeast mito homolog++, Rickettsial homolog, mito protein domain+, coexpression++, MS/MS++	response to antibiotic [GO:0046677];response to drug [GO:0042493];response to hormone [GO:0009725]	integral component of membrane [GO:0016021];mitochondrial inner membrane [GO:0005743];mitochondrial membrane [GO:0031966];mitochondrial respiratory chain complex III [GO:0005750];mitochondrial respiratory chain complex IV [GO:0005751];mitochondrion [GO:0005739];myelin sheath [GO:0043209];plasma membrane [GO:0005886]	2 iron, 2 sulfur cluster binding [GO:0051537];metal ion binding [GO:0046872];protein-containing complex binding [GO:0044877];ubiquinol-cytochrome-c reductase activity [GO:0008121]	FUNCTION: Cytochrome b-c1 complex subunit 9: Possible component of the mitochondrial ubiquinol-cytochrome c reductase complex dimer (complex III dimer), which is a respiratory chain that generates an electrochemical potential coupled to ATP synthesis (PubMed:28673544). UQCRFS1 undergoes proteolytic processing once it is incorporated in the complex III dimer, including this fragment, called subuni…	7.1.1.8		Single-pass membrane protein {ECO:0000250|UniProtKB:Q5ZLR5}.;SUBCELLULAR LOCATION: Mitochondrion inner membrane {ECO:0000250|UniProtKB:Q5ZLR5}	1	90.1	90.1	90.1	29.367	33	33	33	28	27	21	21	22	22	22	25	25	24
6823	Q9D0M3	Cytochrome c1, heme protein, mitochondrial (Complex III subunit 4) (Complex III subunit IV) (Cytochrome b-c1 complex subunit 4) (Ubiquinol-cytochrome-c reductase complex cytochrome c1 subunit) (Cytochrome c-1)	Cyc1	29953000000	31866000000	40641000000	34632000000	32361000000	37802000000	32091000000	26660000000	29868000000	25002000000	34986000000	42346000000	40354000000	39394000000	39334000000	37401000000	37104000000	YES	cytochrome c-1	all 14	literature, APEX_IMS, APEX_matrix, targetP signal, yeast mito homolog++, Rickettsial homolog, mito protein domain+, induction, coexpression++, MS/MS++	mitochondrial ATP synthesis coupled proton transport [GO:0042776];mitochondrial electron transport, ubiquinol to cytochrome c [GO:0006122];response to glucagon [GO:0033762]	integral component of membrane [GO:0016021];mitochondrial inner membrane [GO:0005743];mitochondrial respiratory chain complex III [GO:0005750];mitochondrion [GO:0005739]	electron transporter, transferring electrons within CoQH2-cytochrome c reductase complex activity [GO:0045153];heme binding [GO:0020037];metal ion binding [GO:0046872]	FUNCTION: This is the heme-containing component of the cytochrome b-c1 complex, which accepts electrons from Rieske protein and transfers electrons to cytochrome c in the mitochondrial respiratory chain. {ECO:0000250}.			Intermembrane side.;Single-pass membrane protein;SUBCELLULAR LOCATION: Mitochondrion inner membrane	2	67.7	67.7	67.7	35.327	29	29	29	20	24	21	20	21	20	22	19	22	23
5266	Q8BMS1	Trifunctional enzyme subunit alpha, mitochondrial (Monolysocardiolipin acyltransferase) (EC 2.3.1.-) (TP-alpha) [Includes: Long-chain enoyl-CoA hydratase (EC 4.2.1.17);Long chain 3-hydroxyacyl-CoA dehydrogenase (EC 1.1.1.211)]	Hadha	31192000000	29580000000	50375000000	49546000000	47707000000	52074000000	70349000000	65357000000	56238000000	51319000000	34830000000	32885000000	35326000000	34047000000	33701000000	32623000000	34089000000	YES	hydroxyacyl-Coenzyme A dehydrogenase/3-ketoacyl-Coenzyme A thiolase/enoyl-Coenzyme A hydratase (trifunctional protein), alpha subunit	all 14	literature, APEX_matrix, targetP signal+, yeast mito homolog+, Rickettsial homolog, mito protein domain, coexpression++, MS/MS++	cardiolipin acyl-chain remodeling [GO:0035965];fatty acid beta-oxidation [GO:0006635];response to drug [GO:0042493];response to insulin [GO:0032868]	mitochondrial fatty acid beta-oxidation multienzyme complex [GO:0016507];mitochondrial inner membrane [GO:0005743];mitochondrial nucleoid [GO:0042645];mitochondrion [GO:0005739]	3-hydroxyacyl-CoA dehydrogenase activity [GO:0003857];acetyl-CoA C-acyltransferase activity [GO:0003988];enoyl-CoA hydratase activity [GO:0004300];fatty-acyl-CoA binding [GO:0000062];long-chain-3-hydroxyacyl-CoA dehydrogenase activity [GO:0016509];long-chain-enoyl-CoA hydratase activity [GO:0016508];NAD binding [GO:0051287];protein-containing complex binding [GO:0044877]	FUNCTION: Mitochondrial trifunctional enzyme catalyzes the last three of the four reactions of the mitochondrial beta-oxidation pathway. The mitochondrial beta-oxidation pathway is the major energy-producing process in tissues and is performed through four consecutive reactions breaking down fatty acids into acetyl-CoA. Among the enzymes involved in this pathway, the trifunctional enzyme exhibits…	1.1.1.211;2.3.1.-;4.2.1.17	fatty acid beta-oxidation. {ECO:0000250|UniProtKB:P40939}.;PATHWAY: Lipid metabolism	SUBCELLULAR LOCATION: Mitochondrion {ECO:0000250|UniProtKB:P40939}. Mitochondrion inner membrane {ECO:0000250|UniProtKB:P40939}. Note=Protein stability and association with mitochondrion inner membrane do not require HADHB. {ECO:0000250|UniProtKB:P40939}.	1	72.7	72.7	72.7	82.669	61	61	61	55	54	46	44	46	47	47	50	52	54
3717	P97449	Aminopeptidase N (AP-N) (mAPN) (EC 3.4.11.2) (Alanyl aminopeptidase) (Aminopeptidase M) (AP-M) (Membrane protein p161) (Microsomal aminopeptidase) (CD antigen CD13)	Anpep	43904000000	52040000000	59482000000	71090000000	74477000000	71113000000	82249000000	73738000000	75569000000	83702000000	34703000000	41846000000	34950000000	43095000000	40059000000	28127000000	30028000000					angiogenesis [GO:0001525];cell differentiation [GO:0030154];negative regulation of renal sodium excretion [GO:0035814];peptide catabolic process [GO:0043171];proteolysis [GO:0006508]	brush border membrane [GO:0031526];cytoplasm [GO:0005737];endoplasmic reticulum-Golgi intermediate compartment [GO:0005793];external side of plasma membrane [GO:0009897];extracellular exosome [GO:0070062];extracellular space [GO:0005615];integral component of membrane [GO:0016021];plasma membrane [GO:0005886]	aminopeptidase activity [GO:0004177];metalloaminopeptidase activity [GO:0070006];peptide binding [GO:0042277];zinc ion binding [GO:0008270]	FUNCTION: Broad specificity aminopeptidase which plays a role in the final digestion of peptides generated from hydrolysis of proteins by gastric and pancreatic proteases. Also involved in the processing of various peptides including peptide hormones, such as angiotensin III and IV, neuropeptides, and chemokines (By similarity). May also be involved the cleavage of peptides bound to major histoco…	3.4.11.2		Single-pass type II membrane protein {ECO:0000250|UniProtKB:P15144}. Note=Also found as a soluble form. {ECO:0000250|UniProtKB:P15144}.;SUBCELLULAR LOCATION: Cell membrane {ECO:0000269|PubMed:8805662}	3	60.1	60.1	60.1	109.65	75	75	75	66	68	63	64	64	61	59	67	68	68
3186	P43006	Excitatory amino acid transporter 2 (GLT-1) (Sodium-dependent glutamate/aspartate transporter 2) (Solute carrier family 1 member 2)	Slc1a2	96800000	18233000	3795500	860790	23719000	0	0	0	0	61668000	34056000000	33267000000	31682000000	33112000000	31190000000	29436000000	25992000000					adult behavior [GO:0030534];anion transmembrane transport [GO:0098656];cellular response to extracellular stimulus [GO:0031668];D-aspartate import across plasma membrane [GO:0070779];L-glutamate import across plasma membrane [GO:0098712];L-glutamate transmembrane transport [GO:0015813];multicellular organism aging [GO:0010259];multicellular organism growth [GO:0035264];nervous system development …	axolemma [GO:0030673];axon [GO:0030424];cell surface [GO:0009986];dendritic shaft [GO:0043198];dendritic spine [GO:0043197];glutamatergic synapse [GO:0098978];integral component of plasma membrane [GO:0005887];integral component of presynaptic membrane [GO:0099056];membrane [GO:0016020];neuron projection [GO:0043005];plasma membrane [GO:0005886];presynaptic membrane [GO:0042734];synapse [GO:00452…	anion transmembrane transporter activity [GO:0008509];glutamate:sodium symporter activity [GO:0015501];high-affinity glutamate transmembrane transporter activity [GO:0005314];L-glutamate transmembrane transporter activity [GO:0005313];metal ion binding [GO:0046872]	FUNCTION: Sodium-dependent, high-affinity amino acid transporter that mediates the uptake of L-glutamate and also L-aspartate and D-aspartate (PubMed:7698742, PubMed:7557442, PubMed:9373176). Functions as a symporter that transports one amino acid molecule together with two or three Na(+) ions and one proton, in parallel with the counter-transport of one K(+) ion. Mediates Cl(-) flux that is not …			Multi-pass membrane protein {ECO:0000250|UniProtKB:P43004}.;SUBCELLULAR LOCATION: Cell membrane {ECO:0000269|PubMed:7557442, ECO:0000269|PubMed:7698742, ECO:0000269|PubMed:9373176}	1	39.5	39.5	4	62.03	30	30	5	23	24	18	20	22	20	21	6	3	1
5261	Q8BMF4	Dihydrolipoyllysine-residue acetyltransferase component of pyruvate dehydrogenase complex, mitochondrial (EC 2.3.1.12) (Dihydrolipoamide acetyltransferase component of pyruvate dehydrogenase complex) (Pyruvate dehydrogenase complex component E2) (PDC-E2) (PDCE2)	Dlat	8645900000	9168000000	7886700000	8619200000	8251900000	15080000000	19012000000	12764000000	12266000000	11664000000	33724000000	32720000000	32426000000	26119000000	30807000000	26816000000	32112000000	YES	dihydrolipoamide S-acetyltransferase (E2 component of pyruvate dehydrogenase complex)	all 14	literature, APEX_matrix, targetP signal, yeast mito homolog+, Rickettsial homolog, mito protein domain+, induction, coexpression++, MS/MS++	acetyl-CoA biosynthetic process from pyruvate [GO:0006086];glucose metabolic process [GO:0006006];mitochondrial acetyl-CoA biosynthetic process from pyruvate [GO:0061732];sleep [GO:0030431];tricarboxylic acid cycle [GO:0006099]	mitochondrial pyruvate dehydrogenase complex [GO:0005967];mitochondrion [GO:0005739];myelin sheath [GO:0043209];pyruvate dehydrogenase complex [GO:0045254]	dihydrolipoyllysine-residue acetyltransferase activity [GO:0004742];identical protein binding [GO:0042802];pyruvate dehydrogenase (NAD+) activity [GO:0034604]	FUNCTION: The pyruvate dehydrogenase complex catalyzes the overall conversion of pyruvate to acetyl-CoA and CO(2), and thereby links the glycolytic pathway to the tricarboxylic cycle. {ECO:0000250}.	2.3.1.12		SUBCELLULAR LOCATION: Mitochondrion matrix.	1	76.2	76.2	76.2	67.941	48	48	48	39	39	35	36	39	37	37	32	26	27
3592	P67778;Q5SQG5	Prohibitin (B-cell receptor-associated protein 32) (BAP 32);Prohibitin (Fragment)	Phb	29438000000	25887000000	19853000000	26767000000	22388000000	31497000000	36518000000	29758000000	34901000000	31032000000	33288000000	33710000000	35162000000	33438000000	35786000000	30262000000	34848000000	YES	prohibitin	all 14	literature, yeast mito homolog+, Rickettsial homolog, mito protein domain, induction, coexpression++, MS/MS++	animal organ regeneration [GO:0031100];cellular response to interleukin-6 [GO:0071354];DNA biosynthetic process [GO:0071897];histone deacetylation [GO:0016575];mitochondrion organization [GO:0007005];negative regulation of androgen receptor signaling pathway [GO:0060766];negative regulation of apoptotic process [GO:0043066];negative regulation of cell growth [GO:0030308];negative regulation of ce…	cell surface [GO:0009986];cytoplasm [GO:0005737];early endosome [GO:0005769];extrinsic component of mitochondrial outer membrane [GO:0031315];extrinsic component of presynaptic active zone membrane [GO:0098891];GABA-ergic synapse [GO:0098982];glutamatergic synapse [GO:0098978];integral component of plasma membrane [GO:0005887];membrane [GO:0016020];mitochondrial crista [GO:0030061];mitochondrial …	complement component C3a binding [GO:0001850];complement component C3b binding [GO:0001851];DNA-binding transcription factor activity, RNA polymerase II-specific [GO:0000981];enzyme binding [GO:0019899];histone deacetylase binding [GO:0042826];protein C-terminus binding [GO:0008022];proteinase activated receptor binding [GO:0031871];transcription regulatory region DNA binding [GO:0044212]	FUNCTION: Prohibitin inhibits DNA synthesis. It has a role in regulating proliferation. As yet it is unclear if the protein or the mRNA exhibits this effect. May play a role in regulating mitochondrial respiration activity and in aging (By similarity). {ECO:0000250}.			SUBCELLULAR LOCATION: Mitochondrion inner membrane {ECO:0000269|PubMed:11302691, ECO:0000269|PubMed:20959514}. Nucleus {ECO:0000269|PubMed:20959514}.	2	94.9	94.9	94.9	29.82	39	39	39	33	34	30	31	29	30	31	30	28	28
91	A0A0A0MQF6;S4R257	Glyceraldehyde-3-phosphate dehydrogenase (EC 1.2.1.12) (Fragment);Glyceraldehyde-3-phosphate dehydrogenase (EC 1.2.1.12)	Gapdh	11599000000	11763000000	10972000000	12065000000	13234000000	12083000000	8520900000	14564000000	12007000000	13896000000	32962000000	38476000000	36363000000	33947000000	30776000000	27386000000	29563000000	YES	glyceraldehyde-3-phosphate dehydrogenase	all 14	targetP signal, yeast mito homolog, Rickettsial homolog	glucose metabolic process [GO:0006006];glycolytic process [GO:0006096]		glyceraldehyde-3-phosphate dehydrogenase (NAD+) (phosphorylating) activity [GO:0004365];NAD binding [GO:0051287];NADP binding [GO:0050661]		1.2.1.12	glycolysis;PATHWAY: Carbohydrate degradation;pyruvate from D-glyceraldehyde 3-phosphate: step 1/5. {ECO:0000256|RuleBase:RU361160}.		8	77.7	77.7	4.2	38.653	33	33	1	30	25	23	24	23	24	24	21	22	20
3396	P58281;H7BX01;E0CXD1	Dynamin-like 120 kDa protein, mitochondrial (EC 3.6.5.5) (Large GTP-binding protein) (LargeG) (Optic atrophy protein 1 homolog) [Cleaved into: Dynamin-like 120 kDa protein, form S1];Dynamin-like 120 kDa protein, mitochondrial;Dynamin-like 120 kDa protein, mitochondrial	Opa1	11522000000	11926000000	11880000000	10371000000	11476000000	11829000000	12750000000	10599000000	12363000000	10116000000	32935000000	28319000000	28301000000	28044000000	27345000000	24347000000	26305000000	YES	optic atrophy 1	all 14	literature, APEX_IMS, yeast mito homolog++, mito protein domain, induction, coexpression++, MS/MS++	apoptotic process [GO:0006915];calcium import into the mitochondrion [GO:0036444];cellular response to glucose stimulus [GO:0071333];cellular response to hypoxia [GO:0071456];cellular response to L-glutamate [GO:1905232];cellular senescence [GO:0090398];cochlea development [GO:0090102];GTP metabolic process [GO:0046039];inner mitochondrial membrane organization [GO:0007007];intracellular distribu…	cytoplasm [GO:0005737];cytoplasmic vesicle [GO:0031410];cytosol [GO:0005829];dendrite [GO:0030425];extrinsic component of mitochondrial inner membrane [GO:0031314];integral component of membrane [GO:0016021];membrane [GO:0016020];mitochondrial crista [GO:0030061];mitochondrial inner membrane [GO:0005743];mitochondrial intermembrane space [GO:0005758];mitochondrial outer membrane [GO:0005741];mito…	cardiolipin binding [GO:1901612];GTP binding [GO:0005525];GTPase activity [GO:0003924];kinase binding [GO:0019900];microtubule binding [GO:0008017];phosphatidic acid binding [GO:0070300]	FUNCTION: Dynamin-like 120 kDa protein, form S1: Produced by cleavage at position S1 by OMA1 following stress conditions that induce loss of mitochondrial membrane potential, leading to negative regulation of mitochondrial fusion. {ECO:0000269|PubMed:20038678, ECO:0000269|PubMed:22433842}.;FUNCTION: Dynamin-related GTPase that is essential for normal mitochondrial morphology by regulating the equ…	3.6.5.5		Single-pass membrane protein {ECO:0000255}. Mitochondrion {ECO:0000269|PubMed:11847212}. Mitochondrion membrane {ECO:0000250|UniProtKB:O60313}. Note=Detected at contact sites between endoplamic reticulum and mitochondrion membranes. {ECO:0000250|UniProtKB:O60313}.;SUBCELLULAR LOCATION: Mitochondrion inner membrane {ECO:0000269|PubMed:16839884, ECO:0000269|PubMed:21081504, ECO:0000269|PubMed:28746…	5	75.3	75.3	59.5	111.34	97	97	78	88	72	59	63	65	61	62	50	53	50
3030	P26443	Glutamate dehydrogenase 1, mitochondrial (GDH 1) (EC 1.4.1.3)	Glud1	10996000000	11488000000	11715000000	13190000000	22903000000	29663000000	23912000000	43296000000	22422000000	23851000000	32719000000	30473000000	30326000000	29343000000	28532000000	25863000000	28545000000	YES	glutamate dehydrogenase 1	all 14	literature, APEX_matrix, targetP signal, yeast mito homolog, Rickettsial homolog, mito protein domain, coexpression, MS/MS++	cerebellum development [GO:0021549];glutamate biosynthetic process [GO:0006537];glutamate catabolic process [GO:0006538];glutamine metabolic process [GO:0006541];long-term memory [GO:0007616];positive regulation of insulin secretion [GO:0032024];response to aluminum ion [GO:0010044];tricarboxylic acid metabolic process [GO:0072350]	cytoplasm [GO:0005737];mitochondrial inner membrane [GO:0005743];mitochondrial matrix [GO:0005759];mitochondrion [GO:0005739]	ADP binding [GO:0043531];ATP binding [GO:0005524];enzyme binding [GO:0019899];glutamate dehydrogenase (NAD+) activity [GO:0004352];glutamate dehydrogenase [NAD(P)+] activity [GO:0004353];GTP binding [GO:0005525];leucine binding [GO:0070728];NAD+ binding [GO:0070403]	FUNCTION: Mitochondrial glutamate dehydrogenase that converts L-glutamate into alpha-ketoglutarate. Plays a key role in glutamine anaplerosis by producing alpha-ketoglutarate, an important intermediate in the tricarboxylic acid cycle. May be involved in learning and memory reactions by increasing the turnover of the excitatory neurotransmitter glutamate. {ECO:0000269|PubMed:23663782}.	1.4.1.3		SUBCELLULAR LOCATION: Mitochondrion matrix.	2	76.3	76.3	57.9	61.336	64	64	54	51	51	47	45	44	44	42	42	40	41
4342	Q60597	2-oxoglutarate dehydrogenase, mitochondrial (EC 1.2.4.2) (2-oxoglutarate dehydrogenase complex component E1) (OGDC-E1) (Alpha-ketoglutarate dehydrogenase)	Ogdh	13000000000	12946000000	11824000000	13928000000	13924000000	32636000000	23393000000	29301000000	23993000000	26035000000	32338000000	29859000000	30755000000	29711000000	29045000000	26453000000	28836000000	YES	oxoglutarate (alpha-ketoglutarate) dehydrogenase (lipoamide)	all 14	literature, APEX_matrix, targetP signal, yeast mito homolog+, Rickettsial homolog, mito protein domain+, induction, coexpression++, MS/MS++	2-oxoglutarate metabolic process [GO:0006103];cerebellar cortex development [GO:0021695];generation of precursor metabolites and energy [GO:0006091];glycolytic process [GO:0006096];hippocampus development [GO:0021766];histone succinylation [GO:0106077];NADH metabolic process [GO:0006734];olfactory bulb mitral cell layer development [GO:0061034];pyramidal neuron development [GO:0021860];striatum d…	mitochondrial matrix [GO:0005759];mitochondrial membrane [GO:0031966];mitochondrion [GO:0005739];nucleus [GO:0005634];oxoglutarate dehydrogenase complex [GO:0045252]	chaperone binding [GO:0051087];heat shock protein binding [GO:0031072];metal ion binding [GO:0046872];oxoglutarate dehydrogenase (NAD+) activity [GO:0034602];oxoglutarate dehydrogenase (succinyl-transferring) activity [GO:0004591];thiamine pyrophosphate binding [GO:0030976]	FUNCTION: 2-oxoglutarate dehydrogenase (E1) component of the 2-oxoglutarate dehydrogenase complex, which mediates the decarboxylation of alpha-ketoglutarate. The 2-oxoglutarate dehydrogenase complex catalyzes the overall conversion of 2-oxoglutarate to succinyl-CoA and CO(2). The 2-oxoglutarate dehydrogenase complex is mainly active in the mitochondrion. A fraction of the 2-oxoglutarate dehydroge…	1.2.4.2		SUBCELLULAR LOCATION: Mitochondrion matrix {ECO:0000250|UniProtKB:Q02218}. Nucleus {ECO:0000250|UniProtKB:Q02218}. Note=Mainly localizes in the mitochondrion. A small fraction localizes to the nucleus, where the 2-oxoglutarate dehydrogenase complex is required for histone succinylation. {ECO:0000250|UniProtKB:Q02218}.	3	69.8	69.8	6.1	116.45	104	104	4	90	91	80	76	77	76	77	60	57	57
6424	Q99LC3	NADH dehydrogenase [ubiquinone] 1 alpha subcomplex subunit 10, mitochondrial (Complex I-42kD) (CI-42kD) (NADH-ubiquinone oxidoreductase 42 kDa subunit)	Ndufa10	24813000000	24202000000	30186000000	26381000000	25195000000	30350000000	29282000000	30513000000	32865000000	28092000000	32079000000	37782000000	40669000000	35220000000	37486000000	34476000000	36733000000	YES	NADH dehydrogenase (ubiquinone) 1 alpha subcomplex 10	all 14	literature, targetP signal+, mito protein domain, coexpression++, MS/MS++	mitochondrial electron transport, NADH to ubiquinone [GO:0006120];mitochondrial respiratory chain complex I assembly [GO:0032981]	cytoplasm [GO:0005737];mitochondrial matrix [GO:0005759];mitochondrial respiratory chain complex I [GO:0005747];mitochondrion [GO:0005739];myelin sheath [GO:0043209]	NADH dehydrogenase (ubiquinone) activity [GO:0008137]	FUNCTION: Accessory subunit of the mitochondrial membrane respiratory chain NADH dehydrogenase (Complex I), that is believed not to be involved in catalysis. Complex I functions in the transfer of electrons from NADH to the respiratory chain. The immediate electron acceptor for the enzyme is believed to be ubiquinone. {ECO:0000269|PubMed:24652937}.			SUBCELLULAR LOCATION: Mitochondrion matrix {ECO:0000250|UniProtKB:O95299}.	2	83.4	83.4	83.4	40.603	37	37	37	31	30	26	25	23	25	25	25	26	26
2388	O08553	Dihydropyrimidinase-related protein 2 (DRP-2) (Unc-33-like phosphoprotein 2) (ULIP-2)	Dpysl2	1241100000	473280000	582980000	682220000	736340000	678360000	542890000	642690000	1163300000	981490000	32022000000	28230000000	28765000000	26252000000	25454000000	22505000000	23310000000					axon guidance [GO:0007411];cytoskeleton organization [GO:0007010];endocytosis [GO:0006897];olfactory bulb development [GO:0021772];positive regulation of glutamate secretion [GO:0014049];regulation of axon extension [GO:0030516];regulation of neuron differentiation [GO:0045664];regulation of neuron projection development [GO:0010975];response to amphetamine [GO:0001975];response to cocaine [GO:00…	axon [GO:0030424];cytoskeleton [GO:0005856];cytosol [GO:0005829];dendrite [GO:0030425];growth cone [GO:0030426];mitochondrion [GO:0005739];myelin sheath [GO:0043209];neuron projection [GO:0043005];neuronal cell body [GO:0043025];plasma membrane [GO:0005886];presynapse [GO:0098793];protein-containing complex [GO:0032991];terminal bouton [GO:0043195]	hydrolase activity, acting on carbon-nitrogen (but not peptide) bonds, in cyclic amides [GO:0016812];identical protein binding [GO:0042802];microtubule binding [GO:0008017];protein kinase binding [GO:0019901]	FUNCTION: Plays a role in neuronal development and polarity, as well as in axon growth and guidance, neuronal growth cone collapse and cell migration. Necessary for signaling by class 3 semaphorins and subsequent remodeling of the cytoskeleton. May play a role in endocytosis. {ECO:0000269|PubMed:22057101}.			SUBCELLULAR LOCATION: Cytoplasm, cytosol {ECO:0000250}. Cytoplasm, cytoskeleton {ECO:0000250}. Membrane {ECO:0000250}. Note=Tightly but non-covalently associated with membranes. {ECO:0000250}.	1	89.2	89.2	79	62.277	54	54	48	47	43	36	38	42	42	40	20	12	14
6510	Q9CPQ1	Cytochrome c oxidase subunit 6C (Cytochrome c oxidase polypeptide VIc)	Cox6c	25545000000	27491000000	33680000000	31983000000	26244000000	40687000000	37721000000	38146000000	45838000000	35574000000	31503000000	38294000000	40741000000	39529000000	36941000000	37942000000	40360000000	YES	cytochrome c oxidase subunit VIc	all 14	literature, APEX_IMS, APEX_matrix, targetP signal, mito protein domain+, induction, coexpression++, MS/MS++		integral component of membrane [GO:0016021];mitochondrial inner membrane [GO:0005743];mitochondrion [GO:0005739]	cytochrome-c oxidase activity [GO:0004129]	FUNCTION: This protein is one of the nuclear-coded polypeptide chains of cytochrome c oxidase, the terminal oxidase in mitochondrial electron transport. {ECO:0000250}.			SUBCELLULAR LOCATION: Mitochondrion inner membrane.	2	98.7	98.7	98.7	8.4689	23	23	23	20	19	19	19	17	17	16	17	16	18
2961	Q9D881;P19536	Cytochrome c oxidase subunit 5B, mitochondrial (Cytochrome c oxidase polypeptide Vb);Cytochrome c oxidase subunit 5B, mitochondrial (Cytochrome c oxidase, subunit Vb) (MCG17741, isoform CRA_d) (MCG23026) (Predicted gene 11273)	Cox5b	20965000000	21800000000	34056000000	25490000000	24417000000	27365000000	27914000000	24923000000	25520000000	25910000000	31450000000	34670000000	29565000000	32591000000	31704000000	26321000000	23346000000	YES	cytochrome c oxidase subunit Vb	all 14	literature, APEX_IMS, APEX_matrix, targetP signal+, yeast mito homolog++, mito protein domain+, MS/MS++	mitochondrial ATP synthesis coupled proton transport [GO:0042776];mitochondrial electron transport, cytochrome c to oxygen [GO:0006123]	mitochondrial envelope [GO:0005740];mitochondrial inner membrane [GO:0005743];mitochondrion [GO:0005739];myelin sheath [GO:0043209]	cytochrome-c oxidase activity [GO:0004129];metal ion binding [GO:0046872]	FUNCTION: This protein is one of the nuclear-coded polypeptide chains of cytochrome c oxidase, the terminal oxidase in mitochondrial electron transport.			SUBCELLULAR LOCATION: Mitochondrion inner membrane.	4	77.5	77.5	77.5	13.847	14	14	14	12	13	12	10	11	11	11	9	12	11
3817	Q06185	ATP synthase subunit e, mitochondrial (ATPase subunit e) (ATP synthase membrane subunit e)	Atp5me	18044000000	17526000000	22582000000	20336000000	16125000000	19233000000	23739000000	18116000000	22995000000	21706000000	30958000000	29193000000	29000000000	26590000000	27979000000	23686000000	25261000000					ATP metabolic process [GO:0046034];ATP synthesis coupled proton transport [GO:0015986]	mitochondrial proton-transporting ATP synthase complex [GO:0005753];mitochondrial proton-transporting ATP synthase complex, coupling factor F(o) [GO:0000276];mitochondrion [GO:0005739]	ATPase activity [GO:0016887];protein-containing complex binding [GO:0044877];proton transmembrane transporter activity [GO:0015078]	FUNCTION: Mitochondrial membrane ATP synthase (F(1)F(0) ATP synthase or Complex V) produces ATP from ADP in the presence of a proton gradient across the membrane which is generated by electron transport complexes of the respiratory chain. F-type ATPases consist of two structural domains, F(1) - containing the extramembraneous catalytic core, and F(0) - containing the membrane proton channel, link…			SUBCELLULAR LOCATION: Mitochondrion. Mitochondrion inner membrane.	2	81.7	81.7	81.7	8.2355	15	14	14	11	14	10	12	12	11	13	12	11	12
7065	Q9DBM2	Peroxisomal bifunctional enzyme (PBE) (PBFE) [Includes: Enoyl-CoA hydratase/3,2-trans-enoyl-CoA isomerase (EC 4.2.1.17) (EC 5.3.3.8);3-hydroxyacyl-CoA dehydrogenase (EC 1.1.1.35)]	Ehhadh	71199000000	100000000000	60166000000	69868000000	75901000000	14235000000	17887000000	9415100000	6552800000	8943600000	30872000000	27792000000	24436000000	21948000000	23024000000	20086000000	23174000000	YES	enoyl-Coenzyme A, hydratase/3-hydroxyacyl Coenzyme A dehydrogenase	spinalcord, kidney, liver, adipose, smallintestine, largeintestine, placenta	yeast mito homolog+, Rickettsial homolog, mito protein domain, coexpression, MS/MS+	acyl-CoA metabolic process [GO:0006637];fatty acid beta-oxidation [GO:0006635];internal protein amino acid acetylation [GO:0006475]	cytosol [GO:0005829];mitochondrion [GO:0005739];peroxisome [GO:0005777]	3-hydroxyacyl-CoA dehydrogenase activity [GO:0003857];dodecenoyl-CoA delta-isomerase activity [GO:0004165];enoyl-CoA hydratase activity [GO:0004300];enzyme binding [GO:0019899]		1.1.1.35;4.2.1.17;5.3.3.8	fatty acid beta-oxidation.;PATHWAY: Lipid metabolism	SUBCELLULAR LOCATION: Peroxisome {ECO:0000250}.	1	92.9	92.9	92.9	78.301	86	86	86	69	69	57	58	57	55	57	73	72	74
2485	O35488;A2ANX6	Very long-chain acyl-CoA synthetase (VLACS) (VLCS) (EC 6.2.1.-) (Arachidonate--CoA ligase) (EC 6.2.1.15) (Fatty acid transport protein 2) (FATP-2) (Fatty-acid-coenzyme A ligase, very long-chain 1) (Long-chain-fatty-acid--CoA ligase) (EC 6.2.1.3) (Phytanate--CoA ligase) (EC 6.2.1.24) (Solute carrier family 27 member 2) (THCA-CoA ligase) (EC 6.2.1.7) (Very long-chain-fatty-acid-CoA ligase);Very lon…	Slc27a2	70611000000	72134000000	59525000000	67442000000	66013000000	27752000000	36982000000	22107000000	19439000000	18589000000	30319000000	26523000000	26617000000	24371000000	24440000000	24190000000	23828000000					bile acid biosynthetic process [GO:0006699];fatty acid alpha-oxidation [GO:0001561];fatty acid beta-oxidation [GO:0006635];fatty acid transport [GO:0015908];long-chain fatty acid import into cell [GO:0044539];long-chain fatty acid metabolic process [GO:0001676];methyl-branched fatty acid metabolic process [GO:0097089];very long-chain fatty acid catabolic process [GO:0042760];very long-chain fatty…	endoplasmic reticulum [GO:0005783];endoplasmic reticulum lumen [GO:0005788];endoplasmic reticulum membrane [GO:0005789];integral component of endoplasmic reticulum membrane [GO:0030176];integral component of membrane [GO:0016021];integral component of peroxisomal membrane [GO:0005779];intracellular membrane-bounded organelle [GO:0043231];mitochondrion [GO:0005739];peroxisomal membrane [GO:0005778…	acyl-CoA ligase activity [GO:0003996];arachidonate-CoA ligase activity [GO:0047676];ATP binding [GO:0005524];cholate-CoA ligase activity [GO:0047747];decanoate-CoA ligase activity [GO:0102391];enzyme binding [GO:0019899];fatty acid transmembrane transporter activity [GO:0015245];long-chain fatty acid transporter activity [GO:0005324];long-chain fatty acid-CoA ligase activity [GO:0004467];phytanat…	FUNCTION: Acyl CoA synthetase that activates long-chain and very long-chain fatty acids (VLCFAs) by catalyzing the formation of fatty acyl-CoA (PubMed:15699031, PubMed:20530735). Can also activate branched-chain fatty acids such as phytanic acid and pristanic acid (By similarity). Does not activate C24 bile acids, cholate and chenodeoxycholate (By similarity). In vitro, activates 3-alpha,7-alpha,…	6.2.1.-;6.2.1.15;6.2.1.24;6.2.1.3;6.2.1.7		Multi-pass membrane protein {ECO:0000255}. Microsome {ECO:0000250|UniProtKB:P97524}.;Multi-pass membrane protein {ECO:0000255}. Peroxisome membrane {ECO:0000269|PubMed:20530735};Peripheral membrane protein {ECO:0000250|UniProtKB:P97524}. Cell membrane {ECO:0000269|PubMed:20530735};SUBCELLULAR LOCATION: Endoplasmic reticulum membrane {ECO:0000250|UniProtKB:O14975}	2	74.8	74.8	74.8	70.422	78	78	78	60	63	46	49	47	47	50	73	71	74
2954	P18872;D3Z2M7	Guanine nucleotide-binding protein G(o) subunit alpha;Guanine nucleotide-binding protein G(o) subunit alpha (Fragment)	Gnao1	1319600000	1599100000	1944400000	1588100000	1454000000	1640900000	2258600000	1923500000	2195800000	2091700000	29360000000	27431000000	30146000000	29093000000	27403000000	25098000000	27003000000					adenylate cyclase-modulating G protein-coupled receptor signaling pathway [GO:0007188];aging [GO:0007568];cellular process [GO:0009987];dopamine receptor signaling pathway [GO:0007212];forebrain development [GO:0030900];G protein-coupled receptor signaling pathway [GO:0007186];locomotory behavior [GO:0007626];negative regulation of calcium ion transport [GO:0051926];neuron projection development …	cell body [GO:0044297];dendrite [GO:0030425];heterotrimeric G-protein complex [GO:0005834];membrane [GO:0016020];myelin sheath [GO:0043209];neuron projection [GO:0043005];plasma membrane [GO:0005886];protein-containing complex [GO:0032991]	corticotropin-releasing hormone receptor 1 binding [GO:0051430];G protein-coupled receptor binding [GO:0001664];G protein-coupled serotonin receptor binding [GO:0031821];G-protein beta/gamma-subunit complex binding [GO:0031683];GTP binding [GO:0005525];GTPase activating protein binding [GO:0032794];GTPase activity [GO:0003924];metal ion binding [GO:0046872];mu-type opioid receptor binding [GO:003…	FUNCTION: Guanine nucleotide-binding proteins (G proteins) are involved as modulators or transducers in various transmembrane signaling systems. Stimulated by RGS14. The G(o) protein function is not clear. {ECO:0000269|PubMed:10926822}.			Lipid-anchor {ECO:0000250|UniProtKB:P09471}.;SUBCELLULAR LOCATION: Cell membrane {ECO:0000269|PubMed:15585744}. Membrane {ECO:0000250|UniProtKB:P09471}	5	78	78	71.8	40.084	36	36	32	29	30	24	28	29	30	30	11	3	2
3135	P35486	Pyruvate dehydrogenase E1 component subunit alpha, somatic form, mitochondrial (EC 1.2.4.1) (PDHE1-A type I)	Pdha1	7763300000	8810700000	8857600000	9804800000	9181400000	16953000000	19149000000	11637000000	11891000000	13143000000	29041000000	31976000000	33726000000	31330000000	30968000000	29220000000	28983000000	YES	pyruvate dehydrogenase E1 alpha 1	all 14	literature, APEX_matrix, targetP signal+, yeast mito homolog+, Rickettsial homolog, mito protein domain+, induction, coexpression++, MS/MS++	acetyl-CoA biosynthetic process from pyruvate [GO:0006086];glucose metabolic process [GO:0006006];mitochondrial acetyl-CoA biosynthetic process from pyruvate [GO:0061732];tricarboxylic acid cycle [GO:0006099]	mitochondrial matrix [GO:0005759];mitochondrion [GO:0005739];myelin sheath [GO:0043209];nucleolus [GO:0005730];pyruvate dehydrogenase complex [GO:0045254]	pyruvate dehydrogenase (acetyl-transferring) activity [GO:0004739];pyruvate dehydrogenase (NAD+) activity [GO:0034604];pyruvate dehydrogenase activity [GO:0004738]	FUNCTION: The pyruvate dehydrogenase complex catalyzes the overall conversion of pyruvate to acetyl-CoA and CO(2), and thereby links the glycolytic pathway to the tricarboxylic cycle. {ECO:0000269|PubMed:11708858, ECO:0000269|PubMed:20841503}.	1.2.4.1		SUBCELLULAR LOCATION: Mitochondrion matrix {ECO:0000269|PubMed:19341700}.	1	93.8	93.8	93.8	43.231	60	60	60	49	47	42	41	42	45	46	27	26	28
2714	P00405	Cytochrome c oxidase subunit 2 (Cytochrome c oxidase polypeptide II)	Mtco2	41930000000	35255000000	25525000000	43818000000	30655000000	31072000000	30263000000	29363000000	30801000000	28319000000	28980000000	72450000000	68460000000	34268000000	58805000000	33089000000	50655000000	YES	cytochrome c oxidase subunit II	all 14	literature, APEX_IMS, APEX_matrix, yeast mito homolog++, Rickettsial homolog, mito protein domain+, MS/MS+	ATP synthesis coupled electron transport [GO:0042773];lactation [GO:0007595];positive regulation of ATP biosynthetic process [GO:2001171];positive regulation of hydrogen peroxide biosynthetic process [GO:0010729];positive regulation of necrotic cell death [GO:0010940];response to cold [GO:0009409]	integral component of membrane [GO:0016021];mitochondrial inner membrane [GO:0005743];mitochondrion [GO:0005739];respiratory chain complex IV [GO:0045277]	copper ion binding [GO:0005507];cytochrome-c oxidase activity [GO:0004129]	FUNCTION: Cytochrome c oxidase is the component of the respiratory chain that catalyzes the reduction of oxygen to water. Subunits 1-3 form the functional core of the enzyme complex. Subunit 2 transfers the electrons from cytochrome c via its binuclear copper A center to the bimetallic center of the catalytic subunit 1.			Multi-pass membrane protein.;SUBCELLULAR LOCATION: Mitochondrion inner membrane	1	48	48	48	25.976	12	12	12	10	11	9	10	9	9	9	11	10	12
5989	Q8VDD5	Myosin-9 (Cellular myosin heavy chain, type A) (Myosin heavy chain 9) (Myosin heavy chain, non-muscle IIa) (Non-muscle myosin heavy chain A) (NMMHC-A) (Non-muscle myosin heavy chain IIa) (NMMHC II-a) (NMMHC-IIA)	Myh9	20057000000	19311000000	25365000000	24424000000	21435000000	32061000000	57057000000	30930000000	43453000000	32728000000	28464000000	20042000000	21165000000	19816000000	20290000000	19505000000	19823000000					actin cytoskeleton reorganization [GO:0031532];actin filament-based movement [GO:0030048];actomyosin structure organization [GO:0031032];angiogenesis [GO:0001525];blood vessel endothelial cell migration [GO:0043534];cell adhesion [GO:0007155];cell morphogenesis involved in differentiation [GO:0000904];cell-cell adhesion [GO:0098609];cytokinetic process [GO:0032506];establishment of meiotic spindl…	actin cytoskeleton [GO:0015629];actomyosin [GO:0042641];actomyosin contractile ring [GO:0005826];brush border [GO:0005903];cell cortex [GO:0005938];cell leading edge [GO:0031252];cell-cell adherens junction [GO:0005913];cleavage furrow [GO:0032154];COP9 signalosome [GO:0008180];cortical cytoskeleton [GO:0030863];cytoplasm [GO:0005737];cytosol [GO:0005829];immunological synapse [GO:0001772];myosin…	actin binding [GO:0003779];actin filament binding [GO:0051015];actin-dependent ATPase activity [GO:0030898];ADP binding [GO:0043531];ATP binding [GO:0005524];ATPase activity [GO:0016887];calmodulin binding [GO:0005516];integrin binding [GO:0005178];microfilament motor activity [GO:0000146];protein domain specific binding [GO:0019904];protein homodimerization activity [GO:0042803];protein membrane…	FUNCTION: During cell spreading, plays an important role in cytoskeleton reorganization, focal contacts formation (in the margins but not the central part of spreading cells), and lamellipodial retraction;this function is mechanically antagonized by MYH10 (By similarity). Cellular myosin that appears to play a role in cytokinesis, cell shape, and specialized functions such as secretion and cappin…			SUBCELLULAR LOCATION: Cytoplasm, cytoskeleton {ECO:0000269|PubMed:19401332}. Cytoplasm, cell cortex {ECO:0000269|PubMed:19401332}. Note=Colocalizes with actin filaments at lamellipodia margins and at the leading edge of migrating cells (By similarity). In retinal pigment epithelial cells, predominantly localized to stress fiber-like structures with some localization to cytoplasmic puncta (By simi…	4	75.9	75.9	65.2	226.37	214	214	174	175	158	115	108	117	112	117	142	138	153
4583	Q64521;A2AQR0	Glycerol-3-phosphate dehydrogenase, mitochondrial (GPD-M) (GPDH-M) (EC 1.1.5.3) (Protein TISP38);Glycerol-3-phosphate dehydrogenase (EC 1.1.5.3)	Gpd2	10898000000	13697000000	12097000000	9769500000	10008000000	21484000000	20757000000	13288000000	14786000000	13377000000	28398000000	26330000000	26961000000	24903000000	24031000000	22861000000	23522000000	YES	glycerol phosphate dehydrogenase 2, mitochondrial	cerebrum, cerebellum, brainstem, spinalcord, kidney, liver, skeletalmuscle, adipose, smallintestine, largeintestine, stomach, placenta, testis	literature, APEX_IMS, yeast mito homolog++, mito protein domain, coexpression, MS/MS++	camera-type eye development [GO:0043010];gluconeogenesis [GO:0006094];glycerol catabolic process [GO:0019563];glycerol-3-phosphate metabolic process [GO:0006072];multicellular organism growth [GO:0035264];NADH metabolic process [GO:0006734]	glycerol-3-phosphate dehydrogenase complex [GO:0009331];mitochondrial inner membrane [GO:0005743];mitochondrion [GO:0005739]	calcium ion binding [GO:0005509];glycerol-3-phosphate dehydrogenase [NAD+] activity [GO:0004367];sn-glycerol-3-phosphate:ubiquinone-8 oxidoreductase activity [GO:0052591]		1.1.5.3	glycerol degradation via glycerol kinase pathway;glycerone phosphate from sn-glycerol 3-phosphate (anaerobic route): step 1/1.;PATHWAY: Polyol metabolism	SUBCELLULAR LOCATION: Mitochondrion inner membrane.	2	91.9	91.9	91.9	80.953	83	83	83	73	63	61	55	60	61	58	47	52	48
3649	P70441	Na(+)/H(+) exchange regulatory cofactor NHE-RF1 (NHERF-1) (Ezrin-radixin-moesin-binding phosphoprotein 50) (EBP50) (Regulatory cofactor of Na(+)/H(+) exchanger) (Sodium-hydrogen exchanger regulatory factor 1) (Solute carrier family 9 isoform A3 regulatory factor 1)	Slc9a3r1	31129000000	39200000000	44084000000	40811000000	39565000000	29782000000	18534000000	28615000000	25205000000	31144000000	27240000000	18698000000	19734000000	20563000000	19401000000	19356000000	18351000000					actin cytoskeleton organization [GO:0030036];adenylate cyclase-activating dopamine receptor signaling pathway [GO:0007191];auditory receptor cell stereocilium organization [GO:0060088];bile acid secretion [GO:0032782];cAMP-mediated signaling [GO:0019933];cellular phosphate ion homeostasis [GO:0030643];cellular protein localization [GO:0034613];establishment of epithelial cell apical/basal polarit…	apical part of cell [GO:0045177];apical plasma membrane [GO:0016324];brush border membrane [GO:0031526];cell periphery [GO:0071944];cytoplasm [GO:0005737];endomembrane system [GO:0012505];filopodium [GO:0030175];membrane [GO:0016020];membrane raft [GO:0045121];microvillus [GO:0005902];microvillus membrane [GO:0031528];perinuclear region of cytoplasm [GO:0048471];plasma membrane [GO:0005886];ruffl…	beta-2 adrenergic receptor binding [GO:0031698];beta-catenin binding [GO:0008013];chloride channel regulator activity [GO:0017081];dopamine receptor binding [GO:0050780];growth factor receptor binding [GO:0070851];molecular adaptor activity [GO:0060090];myosin II binding [GO:0045159];PDZ domain binding [GO:0030165];phosphatase binding [GO:0019902];protein domain specific binding [GO:0019904];prot…	FUNCTION: Scaffold protein that connects plasma membrane proteins with members of the ezrin/moesin/radixin family and thereby helps to link them to the actin cytoskeleton and to regulate their surface expression. Necessary for recycling of internalized ADRB2. Was first known to play a role in the regulation of the activity and subcellular location of SLC9A3. Necessary for cAMP-mediated phosphoryl…			Peripheral membrane protein {ECO:0000250}. Note=Colocalizes with actin in microvilli-rich apical regions of the syncytiotrophoblast. Present in lipid rafts of T-cells (By similarity). Translocates from the cytoplasm to the apical cell membrane in a PODXL-dependent manner. Colocalizes with CFTR at the midpiece of sperm tail. {ECO:0000250}.;SUBCELLULAR LOCATION: Cytoplasm. Apical cell membrane. Cel…	1	92.7	92.7	92.7	38.6	51	51	51	43	43	31	29	30	30	33	39	40	40
3440	P60879	Synaptosomal-associated protein 25 (SNAP-25) (Super protein) (SUP) (Synaptosomal-associated 25 kDa protein)	Snap25	121280000	0	0	0	0	0	0	0	0	52452000	26767000000	21403000000	20582000000	24478000000	21813000000	14992000000	15422000000					associative learning [GO:0008306];calcium ion-regulated exocytosis of neurotransmitter [GO:0048791];endosomal transport [GO:0016197];exocytic insertion of neurotransmitter receptor to postsynaptic membrane [GO:0098967];exocytosis [GO:0006887];locomotory behavior [GO:0007626];long-term memory [GO:0007616];long-term synaptic potentiation [GO:0060291];neurotransmitter receptor internalization [GO:00…	actin cytoskeleton [GO:0015629];anchored component of presynaptic membrane [GO:0099026];axon [GO:0030424];axonal growth cone [GO:0044295];BLOC-1 complex [GO:0031083];cell junction [GO:0030054];cytoplasm [GO:0005737];cytoskeleton [GO:0005856];cytosol [GO:0005829];endosome [GO:0005768];extrinsic component of cytoplasmic side of plasma membrane [GO:0031234];filopodium [GO:0030175];glutamatergic syna…	calcium-dependent protein binding [GO:0048306];ion channel binding [GO:0044325];myosin binding [GO:0017022];protein domain specific binding [GO:0019904];protein N-terminus binding [GO:0047485];SNAP receptor activity [GO:0005484];SNARE binding [GO:0000149];syntaxin binding [GO:0019905];syntaxin-1 binding [GO:0017075];voltage-gated potassium channel activity [GO:0005249]	FUNCTION: t-SNARE involved in the molecular regulation of neurotransmitter release (PubMed:8243676, PubMed:8103915). May play an important role in the synaptic function of specific neuronal systems. Associates with proteins involved in vesicle docking and membrane fusion. Regulates plasma membrane recycling through its interaction with CENPF (PubMed:16672379). Modulates the gating characteristics…			Lipid-anchor {ECO:0000269|PubMed:9349529}. Cell junction, synapse, synaptosome {ECO:0000269|PubMed:2592413}. Photoreceptor inner segment {ECO:0000269|PubMed:26406599}. Note=Membrane association requires palmitoylation (PubMed:9349529). Expressed throughout cytoplasm, concentrating at the perinuclear region (PubMed:16672379). Colocalizes with KCNB1 at the cell membrane (By similarity). Colocalizes…	1	88.8	88.8	88.8	23.315	32	32	31	30	26	23	23	27	26	25	4	0	0
3204	P46460	Vesicle-fusing ATPase (EC 3.6.4.6) (N-ethylmaleimide-sensitive fusion protein) (NEM-sensitive fusion protein) (Suppressor of K(+) transport growth defect 2) (Protein SKD2) (Vesicular-fusion protein NSF)	Nsf	705790000	702210000	1043900000	948010000	846340000	535050000	711690000	1036000000	747450000	853100000	25812000000	18721000000	19642000000	17675000000	17413000000	15757000000	18035000000					Golgi to plasma membrane protein transport [GO:0043001];Golgi vesicle docking [GO:0048211];intracellular protein transport [GO:0006886];positive regulation of protein catabolic process [GO:0045732];positive regulation of receptor recycling [GO:0001921];potassium ion transport [GO:0006813];protein transport [GO:0015031];protein-containing complex disassembly [GO:0032984];regulation of exocytosis […	cytosol [GO:0005829];dendritic shaft [GO:0043198];Golgi stack [GO:0005795];myelin sheath [GO:0043209];plasma membrane [GO:0005886];postsynaptic density [GO:0014069]	ATP binding [GO:0005524];ATPase activity [GO:0016887];ATPase activity, coupled [GO:0042623];ATP-dependent protein binding [GO:0043008];D1 dopamine receptor binding [GO:0031748];ionotropic glutamate receptor binding [GO:0035255];metal ion binding [GO:0046872];PDZ domain binding [GO:0030165];protein C-terminus binding [GO:0008022];protein kinase binding [GO:0019901];protein-containing complex bindi…	FUNCTION: Required for vesicle-mediated transport. Catalyzes the fusion of transport vesicles within the Golgi cisternae. Is also required for transport from the endoplasmic reticulum to the Golgi stack. Seems to function as a fusion protein required for the delivery of cargo proteins to all compartments of the Golgi stack GRIA2 leads to influence GRIA2 membrane cycling (By similarity). {ECO:0000…	3.6.4.6		SUBCELLULAR LOCATION: Cytoplasm.	3	84.5	84.5	84.5	82.613	87	87	86	67	71	55	55	59	59	65	16	16	19
5152	Q8BH59	Calcium-binding mitochondrial carrier protein Aralar1 (Mitochondrial aspartate glutamate carrier 1) (Solute carrier family 25 member 12)	Slc25a12	7798900000	7752200000	8049700000	7397600000	8137600000	9913700000	8110000000	6818100000	7933500000	7023500000	25664000000	24004000000	24892000000	23904000000	24343000000	22668000000	26189000000	YES	solute carrier family 25 (mitochondrial carrier, Aralar), member 12	all 14	literature, yeast mito homolog+, mito protein domain+, induction, MS/MS++	aspartate transmembrane transport [GO:0015810];glutamate biosynthetic process [GO:0006537];L-glutamate transmembrane transport [GO:0015813];malate-aspartate shuttle [GO:0043490];negative regulation of glucose catabolic process to lactate via pyruvate [GO:1904024];positive regulation of ATP biosynthetic process [GO:2001171];positive regulation of glucose metabolic process [GO:0010907];positive reg…	integral component of membrane [GO:0016021];mitochondrial inner membrane [GO:0005743];mitochondrion [GO:0005739];myelin sheath [GO:0043209]	calcium ion binding [GO:0005509];identical protein binding [GO:0042802];L-aspartate transmembrane transporter activity [GO:0015183];L-glutamate transmembrane transporter activity [GO:0005313]	FUNCTION: Mitochondrial and calcium-binding carrier that catalyzes the calcium-dependent exchange of cytoplasmic glutamate with mitochondrial aspartate across the mitochondrial inner membrane. May have a function in the urea cycle. {ECO:0000250|UniProtKB:O75746}.			Multi-pass membrane protein {ECO:0000250|UniProtKB:O75746}.;SUBCELLULAR LOCATION: Mitochondrion inner membrane {ECO:0000250|UniProtKB:O75746}	2	84.2	76.5	76.5	74.569	66	55	55	54	53	45	44	47	49	51	37	37	37
3187	Q9DCW5;P43024	Cytochrome c oxidase subunit 6A1, mitochondrial (Cytochrome c oxidase polypeptide VIa-liver);Cytochrome c oxidase subunit 6A, mitochondrial (Cytochrome c oxidase polypeptide VIa)	Cox6a1	23538000000	22968000000	37159000000	29014000000	28383000000	28936000000	24225000000	27961000000	29268000000	25440000000	25466000000	34242000000	37132000000	33162000000	35385000000	27713000000	31928000000	YES	cytochrome c oxidase subunit VIa polypeptide 1	all 14	literature, targetP signal+, yeast mito homolog+, mito protein domain+, induction, coexpression, MS/MS++	aerobic respiration [GO:0009060];mitochondrial electron transport, cytochrome c to oxygen [GO:0006123]	integral component of membrane [GO:0016021];mitochondrial respiratory chain complex IV [GO:0005751];mitochondrion [GO:0005739];myelin sheath [GO:0043209]	cytochrome-c oxidase activity [GO:0004129];enzyme regulator activity [GO:0030234]	FUNCTION: This protein is one of the nuclear-coded polypeptide chains of cytochrome c oxidase, the terminal oxidase in mitochondrial electron transport.			SUBCELLULAR LOCATION: Mitochondrion inner membrane {ECO:0000256|RuleBase:RU004397}.;SUBCELLULAR LOCATION: Mitochondrion inner membrane.	2	62.5	62.5	62.5	12.483	6	6	6	6	6	6	6	6	6	6	6	6	6
6676	Q9CRB9;Q9D9P1	MICOS complex subunit Mic19 (Coiled-coil-helix-coiled-coil-helix domain-containing protein 3);MICOS complex subunit	Chchd3	17768000000	18187000000	26697000000	18139000000	19333000000	24594000000	24821000000	21946000000	25658000000	23683000000	25274000000	21134000000	21518000000	24353000000	22050000000	18319000000	18886000000	YES	coiled-coil-helix-coiled-coil-helix domain containing 3	all 14	literature, APEX_IMS, APEX_matrix, GFP, Rickettsial homolog, induction, coexpression++, MS/MS++	cristae formation [GO:0042407];inner mitochondrial membrane organization [GO:0007007];mitochondrial fusion [GO:0008053];negative regulation of transcription by RNA polymerase II [GO:0000122]	cytoplasm [GO:0005737];MICOS complex [GO:0061617];mitochondrial inner membrane [GO:0005743];mitochondrion [GO:0005739];nucleus [GO:0005634]	DNA-binding transcription repressor activity, RNA polymerase II-specific [GO:0001227];molecular adaptor activity [GO:0060090];phosphatase binding [GO:0019902]	FUNCTION: Component of the MICOS complex, a large protein complex of the mitochondrial inner membrane that plays crucial roles in the maintenance of crista junctions, inner membrane architecture, and formation of contact sites to the outer membrane. {ECO:0000256|RuleBase:RU363001}.;FUNCTION: Component of the MICOS complex, a large protein complex of the mitochondrial inner membrane that plays cru…			Intermembrane side {ECO:0000269|PubMed:21081504}. Cytoplasm {ECO:0000250|UniProtKB:Q9NX63}. Nucleus {ECO:0000250|UniProtKB:Q9NX63}. Mitochondrion {ECO:0000250|UniProtKB:Q9NX63}.;Lipid-anchor {ECO:0000256|RuleBase:RU363001}.;Lipid-anchor {ECO:0000269|PubMed:21081504};SUBCELLULAR LOCATION: Mitochondrion inner membrane {ECO:0000256|RuleBase:RU363001};SUBCELLULAR LOCATION: Mitochondrion inner membran…	3	74.9	74.9	23.3	26.334	34	34	6	31	26	22	24	22	21	21	22	20	23
1149	A8DUK4;E9Q223;P02088	Hemoglobin subunit beta-1 (Beta-1-globin) (Hemoglobin beta-1 chain) (Hemoglobin beta-major chain);Beta-globin (Globin a1) (Hemoglobin, beta adult s chain) (Hemoglobin, beta adult t chain);Hemoglobin, beta adult s chain (Fragment)	Hbb-b1	55562000000	43019000000	47617000000	43703000000	59602000000	18221000000	39764000000	18692000000	16431000000	26527000000	25248000000	28573000000	28758000000	27751000000	28262000000	20537000000	24112000000					cellular oxidant detoxification [GO:0098869];erythrocyte development [GO:0048821];hemopoiesis [GO:0030097];hydrogen peroxide catabolic process [GO:0042744];oxygen transport [GO:0015671];regulation of eIF2 alpha phosphorylation by heme [GO:0010999]	extracellular space [GO:0005615];haptoglobin-hemoglobin complex [GO:0031838];hemoglobin complex [GO:0005833];myelin sheath [GO:0043209]	heme binding [GO:0020037];hemoglobin alpha binding [GO:0031721];hemoglobin beta binding [GO:0031722];hemoglobin binding [GO:0030492];metal ion binding [GO:0046872];organic acid binding [GO:0043177];oxygen binding [GO:0019825];oxygen carrier activity [GO:0005344]	FUNCTION: Involved in oxygen transport from the lung to the various peripheral tissues.				5	95.2	95.2	95.2	15.748	18	18	16	16	15	14	14	14	14	14	15	15	15
7709	Q9Z2J0	Solute carrier family 23 member 1 (Na(+)/L-ascorbic acid transporter 1) (Sodium-dependent vitamin C transporter 1) (Yolk sac permease-like molecule 3)	Slc23a1	1665800000	2442300000	4406400000	3884800000	5758800000	1993700000	2445100000	2556400000	2343600000	2229800000	24796000000	11338000000	2136300000	2253400000	2147200000	1837100000	1465800000					brain development [GO:0007420];dehydroascorbic acid transport [GO:0070837];L-ascorbic acid transmembrane transport [GO:0015882];lung development [GO:0030324];response to toxic substance [GO:0009636];sodium ion transport [GO:0006814];transepithelial L-ascorbic acid transport [GO:0070904]	apical plasma membrane [GO:0016324];basal plasma membrane [GO:0009925];brush border [GO:0005903];cytoplasm [GO:0005737];integral component of membrane [GO:0016021];intracellular organelle [GO:0043229];plasma membrane [GO:0005886]	dehydroascorbic acid transmembrane transporter activity [GO:0033300];L-ascorbate:sodium symporter activity [GO:0008520];L-ascorbic acid transmembrane transporter activity [GO:0015229];sodium ion transmembrane transporter activity [GO:0015081];sodium-dependent L-ascorbate transmembrane transporter activity [GO:0070890]	FUNCTION: Sodium/ascorbate cotransporter. Mediates electrogenic uptake of vitamin C, with a stoichiometry of 2 Na(+) for each ascorbate (By similarity). {ECO:0000250}.			Multi-pass membrane protein.;SUBCELLULAR LOCATION: Cell membrane {ECO:0000250}	2	23.8	23.8	23.8	65.553	22	22	22	19	16	9	10	8	10	11	16	18	17
3360	P56391;A0A140LIU3	Cytochrome c oxidase subunit 6B1 (Cytochrome c oxidase subunit VIb isoform 1) (COX VIb-1);Cytochrome c oxidase subunit 6B1	Cox6b1	15565000000	15937000000	20739000000	17245000000	17817000000	14488000000	7037200000	10210000000	12891000000	9949800000	24539000000	27482000000	28237000000	25657000000	21513000000	16932000000	16512000000	YES	cytochrome c oxidase, subunit VIb polypeptide 1	all 14	literature, APEX_IMS, yeast mito homolog+, mito protein domain+, coexpression++, MS/MS++		mitochondrial inner membrane [GO:0005743];mitochondrial intermembrane space [GO:0005758];mitochondrion [GO:0005739];respiratory chain complex IV [GO:0045277]		FUNCTION: Connects the two COX monomers into the physiological dimeric form. {ECO:0000250}.			SUBCELLULAR LOCATION: Mitochondrion intermembrane space {ECO:0000250}.	2	87.2	87.2	87.2	10.071	14	14	14	14	13	13	13	12	12	13	12	12	12
2815	P0DP28;P0DP27;P0DP26;Q3UKW2;A0A3Q4EHJ0	Calmodulin-2;Calmodulin-3;Calmodulin-1;Calmodulin-1;Calmodulin-1 (Calmodulin-2)	Calm2	12564000000	12520000000	15061000000	13811000000	11287000000	11947000000	9908100000	9918400000	12983000000	11872000000	23877000000	20919000000	21755000000	19668000000	21050000000	20188000000	22470000000					activation of adenylate cyclase activity [GO:0007190];calcium-mediated signaling [GO:0019722];detection of calcium ion [GO:0005513];establishment of protein localization to mitochondrial membrane [GO:0090151];G2/M transition of mitotic cell cycle [GO:0000086];negative regulation of ryanodine-sensitive calcium-release channel activity [GO:0060315];positive regulation by host of symbiont cAMP-media…	calcium channel complex [GO:0034704];catalytic complex [GO:1902494];centrosome [GO:0005813];cytoplasm [GO:0005737];cytosol [GO:0005829];growth cone [GO:0030426];mitochondrial membrane [GO:0031966];myelin sheath [GO:0043209];neuron projection [GO:0043005];nucleoplasm [GO:0005654];nucleus [GO:0005634];plasma membrane [GO:0005886];sarcomere [GO:0030017];spindle microtubule [GO:0005876];spindle pole …	adenylate cyclase activator activity [GO:0010856];adenylate cyclase binding [GO:0008179];calcium channel inhibitor activity [GO:0019855];calcium ion binding [GO:0005509];calcium-dependent protein binding [GO:0048306];disordered domain specific binding [GO:0097718];ion channel binding [GO:0044325];nitric-oxide synthase binding [GO:0050998];nitric-oxide synthase regulator activity [GO:0030235];N-te…	FUNCTION: Calmodulin mediates the control of a large number of enzymes, ion channels, aquaporins and other proteins through calcium-binding. Among the enzymes to be stimulated by the calmodulin-calcium complex are a number of protein kinases and phosphatases. Together with CCP110 and centrin, is involved in a genetic pathway that regulates the centrosome cycle and progression through cytokinesis.…			SUBCELLULAR LOCATION: Cytoplasm, cytoskeleton, spindle. Cytoplasm, cytoskeleton, spindle pole. Note=Distributed throughout the cell during interphase, but during mitosis becomes dramatically localized to the spindle poles and the spindle microtubules. {ECO:0000250}.	9	91.9	91.9	81.9	16.837	17	17	11	14	14	12	12	12	12	12	12	12	12
7110	Q9DCJ5	NADH dehydrogenase [ubiquinone] 1 alpha subcomplex subunit 8 (Complex I-19kD) (CI-19kD) (Complex I-PGIV) (CI-PGIV) (NADH-ubiquinone oxidoreductase 19 kDa subunit)	Ndufa8	13778000000	15422000000	19244000000	14948000000	15302000000	17202000000	17131000000	14555000000	16522000000	13981000000	23673000000	22127000000	20890000000	20488000000	20206000000	16894000000	18141000000	YES	NADH dehydrogenase (ubiquinone) 1 alpha subcomplex, 8	all 14	literature, APEX_IMS, mito protein domain, induction, coexpression++, MS/MS++	mitochondrial electron transport, NADH to ubiquinone [GO:0006120];mitochondrial respiratory chain complex I assembly [GO:0032981]	mitochondrial inner membrane [GO:0005743];mitochondrial intermembrane space [GO:0005758];mitochondrial respiratory chain complex I [GO:0005747];mitochondrion [GO:0005739]	protein-containing complex binding [GO:0044877]	FUNCTION: Accessory subunit of the mitochondrial membrane respiratory chain NADH dehydrogenase (Complex I), that is believed not to be involved in catalysis. Complex I functions in the transfer of electrons from NADH to the respiratory chain. The immediate electron acceptor for the enzyme is believed to be ubiquinone. {ECO:0000250|UniProtKB:P51970}.			Peripheral membrane protein {ECO:0000250|UniProtKB:P51970}. Mitochondrion intermembrane space {ECO:0000250|UniProtKB:P51970}. Mitochondrion {ECO:0000250|UniProtKB:P51970}.;SUBCELLULAR LOCATION: Mitochondrion inner membrane {ECO:0000250|UniProtKB:P51970}	1	78.5	78.5	78.5	19.992	17	17	17	15	15	13	13	14	12	13	13	13	13
2848	P11798	Calcium/calmodulin-dependent protein kinase type II subunit alpha (CaM kinase II subunit alpha) (CaMK-II subunit alpha) (EC 2.7.11.17)	Camk2a	155750000	0	28114000	0	20661000	0	0	0	34830000	45494000	23671000000	26923000000	25872000000	25887000000	25964000000	21622000000	22512000000					angiotensin-activated signaling pathway [GO:0038166];calcium ion transport [GO:0006816];calmodulin dependent kinase signaling pathway [GO:0099004];dendrite morphogenesis [GO:0048813];dendritic spine development [GO:0060996];G1/S transition of mitotic cell cycle [GO:0000082];ionotropic glutamate receptor signaling pathway [GO:0035235];NMDA selective glutamate receptor signaling pathway [GO:0098989…	axon [GO:0030424];calcium- and calmodulin-dependent protein kinase complex [GO:0005954];cell junction [GO:0030054];cytoplasm [GO:0005737];cytosol [GO:0005829];dendrite [GO:0030425];dendrite cytoplasm [GO:0032839];dendritic spine [GO:0043197];glutamatergic postsynaptic density [GO:0099573];glutamatergic synapse [GO:0098978];membrane [GO:0016020];mitochondrion [GO:0005739];neuron projection [GO:004…	ATP binding [GO:0005524];calcium-dependent protein serine/threonine kinase activity [GO:0009931];calmodulin binding [GO:0005516];calmodulin-dependent protein kinase activity [GO:0004683];glutamate receptor binding [GO:0035254];GTPase activating protein binding [GO:0032794];identical protein binding [GO:0042802];kinase activity [GO:0016301];metal ion binding [GO:0046872];protein homodimerization a…	FUNCTION: Calcium/calmodulin-dependent protein kinase that functions autonomously after Ca(2+)/calmodulin-binding and autophosphorylation, and is involved in synaptic plasticity, neurotransmitter release and long-term potentiation. Member of the NMDAR signaling complex in excitatory synapses, it regulates NMDAR-dependent potentiation of the AMPAR and therefore excitatory synaptic transmission (By…	2.7.11.17		SUBCELLULAR LOCATION: Cell junction, synapse {ECO:0000250|UniProtKB:P11275}. Cell junction, synapse, Postsynapse, postsynaptic density {ECO:0000250|UniProtKB:P11275}. Cell projection, Neuron projection, dendritic spine {ECO:0000250|UniProtKB:Q9UQM7}. Cell projection, Neuron projection, dendrite {ECO:0000250|UniProtKB:Q9UQM7}. Note=Postsynaptic lipid rafts. {ECO:0000250|UniProtKB:P11275}.;SUBCELLU…	4	74.1	74.1	3.3	54.114	45	45	1	34	38	33	38	38	37	35	6	0	1
3049	P27773	Protein disulfide-isomerase A3 (EC 5.3.4.1) (58 kDa glucose-regulated protein) (58 kDa microsomal protein) (p58) (Disulfide isomerase ER-60) (Endoplasmic reticulum resident protein 57) (ER protein 57) (ERp57) (Endoplasmic reticulum resident protein 60) (ER protein 60) (ERp60)	Pdia3	28582000000	31053000000	26035000000	22272000000	20879000000	28634000000	9178200000	26835000000	22204000000	26893000000	23459000000	19401000000	20277000000	19387000000	19861000000	17940000000	19320000000					cell redox homeostasis [GO:0045454];cellular response to interleukin-7 [GO:0098761];cellular response to vitamin D [GO:0071305];positive regulation of extrinsic apoptotic signaling pathway [GO:2001238];positive regulation of protein folding [GO:1903334];protein folding [GO:0006457];response to endoplasmic reticulum stress [GO:0034976]	acrosomal vesicle [GO:0001669];apical plasma membrane [GO:0016324];cell surface [GO:0009986];cytoplasm [GO:0005737];endoplasmic reticulum [GO:0005783];endoplasmic reticulum lumen [GO:0005788];extracellular region [GO:0005576];extracellular space [GO:0005615];melanosome [GO:0042470];MHC class I peptide loading complex [GO:0042824];mitochondrial intermembrane space [GO:0005758];mitochondrion [GO:00…	identical protein binding [GO:0042802];MHC class I protein binding [GO:0042288];peptidase activity [GO:0008233];peptide disulfide oxidoreductase activity [GO:0015037];protein disulfide isomerase activity [GO:0003756];protein-disulfide reductase (glutathione) activity [GO:0019153]		5.3.4.1		SUBCELLULAR LOCATION: Endoplasmic reticulum {ECO:0000250|UniProtKB:P30101}. Endoplasmic reticulum lumen {ECO:0000250}. Melanosome {ECO:0000250|UniProtKB:P30101}.	2	72.9	72.9	72.9	56.678	49	49	49	47	38	35	35	35	33	35	38	40	38
2778	P07724	Serum albumin	Alb	38922000000	32489000000	38815000000	39471000000	41713000000	26880000000	23065000000	32800000000	35331000000	45603000000	23412000000	23869000000	23753000000	24452000000	23734000000	22857000000	23174000000					cellular response to starvation [GO:0009267];maintenance of mitochondrion location [GO:0051659];negative regulation of apoptotic process [GO:0043066];negative regulation of protein oligomerization [GO:0032460];positive regulation of circadian sleep/wake cycle, non-REM sleep [GO:0046010]	basement membrane [GO:0005604];cytoplasm [GO:0005737];endoplasmic reticulum [GO:0005783];extracellular exosome [GO:0070062];extracellular region [GO:0005576];extracellular space [GO:0005615];Golgi apparatus [GO:0005794];myelin sheath [GO:0043209];protein-containing complex [GO:0032991]	chaperone binding [GO:0051087];DNA binding [GO:0003677];drug binding [GO:0008144];enterobactin binding [GO:1903981];enzyme binding [GO:0019899];exogenous protein binding [GO:0140272];fatty acid binding [GO:0005504];identical protein binding [GO:0042802];oxygen binding [GO:0019825];pyridoxal phosphate binding [GO:0030170];toxic substance binding [GO:0015643];zinc ion binding [GO:0008270]	FUNCTION: Serum albumin, the main protein of plasma, has a good binding capacity for water, Ca(2+), Na(+), K(+), fatty acids, hormones, bilirubin and drugs. Its main function is the regulation of the colloidal osmotic pressure of blood. Major zinc transporter in plasma, typically binds about 80% of all plasma zinc (By similarity). Major calcium and magnesium transporter in plasma, binds approxima…			SUBCELLULAR LOCATION: Secreted.	2	84.5	84.5	79.8	68.692	59	59	53	52	49	39	41	41	45	43	48	49	52
7332	Q9JKC6	Cell cycle exit and neuronal differentiation protein 1 (BM88 antigen)	Cend1	244860000	59434000	61849000	12702000	71906000	7559200	5149600	40065000	46236000	219540000	23138000000	17332000000	17874000000	18692000000	19446000000	14623000000	12144000000					adult walking behavior [GO:0007628];cerebellar granular layer maturation [GO:0021686];cerebellar Purkinje cell differentiation [GO:0021702];negative regulation of cerebellar granule cell precursor proliferation [GO:0021941];neuron differentiation [GO:0030182];radial glia guided migration of cerebellar granule cell [GO:0021933]	integral component of membrane [GO:0016021];mitochondrion [GO:0005739];vesicle [GO:0031982]		FUNCTION: Involved in neuronal differentiation. {ECO:0000269|PubMed:23658157}.			Single-pass type IV membrane protein {ECO:0000305}.;SUBCELLULAR LOCATION: Membrane {ECO:0000305}	1	61.7	61.7	61.7	14.987	12	12	12	11	8	7	8	8	9	8	5	2	2
7705	Q9Z2I0	Mitochondrial proton/calcium exchanger protein (Leucine zipper-EF-hand-containing transmembrane protein 1)	Letm1	12616000000	12950000000	12994000000	11702000000	11634000000	18557000000	16311000000	16586000000	18672000000	14777000000	22516000000	20145000000	21336000000	20347000000	20327000000	18831000000	21372000000	YES	leucine zipper-EF-hand containing transmembrane protein 1	all 14	literature, APEX_IMS, APEX_matrix, targetP signal, yeast mito homolog+, mito protein domain+, coexpression++, MS/MS++	calcium export from the mitochondrion [GO:0099093];cristae formation [GO:0042407];mitochondrial calcium ion homeostasis [GO:0051560];mitochondrial calcium ion transmembrane transport [GO:0006851];negative regulation of mitochondrial calcium ion concentration [GO:0051562];protein hexamerization [GO:0034214];protein homooligomerization [GO:0051260];regulation of cellular hyperosmotic salinity respo…	integral component of membrane [GO:0016021];mitochondrial inner membrane [GO:0005743];mitochondrion [GO:0005739]	calcium:proton antiporter activity [GO:0015369];metal ion binding [GO:0046872];ribosome binding [GO:0043022]	FUNCTION: Mitochondrial proton/calcium antiporter that mediates proton-dependent calcium efflux from mitochondrion (PubMed:27669901). Crucial for the maintenance of mitochondrial tubular networks and for the assembly of the supercomplexes of the respiratory chain (By similarity). Required for the maintenance of the tubular shape and cristae organization (By similarity). In contrast to SLC8B1/NCLX…			Single-pass membrane protein {ECO:0000305}.;SUBCELLULAR LOCATION: Mitochondrion inner membrane {ECO:0000269|PubMed:27669901}	2	62.5	62.5	62.5	82.988	56	56	56	45	49	42	39	41	41	39	42	44	40
2785	P08113;F7C312	Endoplasmin (94 kDa glucose-regulated protein) (GRP-94) (Endoplasmic reticulum resident protein 99) (ERp99) (Heat shock protein 90 kDa beta member 1) (Polymorphic tumor rejection antigen 1) (Tumor rejection antigen gp96);Endoplasmin (Fragment)	Hsp90b1	24317000000	24994000000	23968000000	24653000000	22793000000	27120000000	9258200000	24893000000	23196000000	26704000000	22452000000	19063000000	19618000000	21182000000	19128000000	18548000000	17763000000					actin rod assembly [GO:0031247];cellular response to ATP [GO:0071318];negative regulation of apoptotic process [GO:0043066];protein folding [GO:0006457];regulation of phosphoprotein phosphatase activity [GO:0043666];response to hypoxia [GO:0001666];retrograde protein transport, ER to cytosol [GO:0030970];ubiquitin-dependent ERAD pathway [GO:0030433]	cytosol [GO:0005829];endoplasmic reticulum [GO:0005783];endoplasmic reticulum chaperone complex [GO:0034663];endoplasmic reticulum lumen [GO:0005788];endoplasmic reticulum membrane [GO:0005789];extracellular region [GO:0005576];melanosome [GO:0042470];midbody [GO:0030496];perinuclear region of cytoplasm [GO:0048471];plasma membrane [GO:0005886];protein-containing complex [GO:0032991];sarcoplasmic…	ATP binding [GO:0005524];low-density lipoprotein particle receptor binding [GO:0050750];protein phosphatase binding [GO:0019903];RNA binding [GO:0003723];unfolded protein binding [GO:0051082]	FUNCTION: Molecular chaperone that functions in the processing and transport of secreted proteins (PubMed:20865800). When associated with CNPY3, required for proper folding of Toll-like receptors (PubMed:20865800). Functions in endoplasmic reticulum associated degradation (ERAD) (By similarity). Has ATPase activity (PubMed:20865800). {ECO:0000250|UniProtKB:P14625, ECO:0000269|PubMed:20865800}.			SUBCELLULAR LOCATION: Endoplasmic reticulum lumen {ECO:0000269|PubMed:20865800}. Sarcoplasmic reticulum lumen {ECO:0000250|UniProtKB:P41148}. Melanosome {ECO:0000250|UniProtKB:P14625}.	2	76.2	76.2	74.1	92.475	76	76	74	69	59	50	50	49	46	52	62	60	60
6554	Q9CQ69	Cytochrome b-c1 complex subunit 8 (Complex III subunit 8) (Complex III subunit VIII) (Ubiquinol-cytochrome c reductase complex 9.5 kDa protein) (Ubiquinol-cytochrome c reductase complex ubiquinone-binding protein QP-C)	Uqcrq	13339000000	13728000000	20323000000	16985000000	14851000000	18131000000	21207000000	16496000000	19720000000	18494000000	22388000000	20538000000	21438000000	23048000000	20942000000	18124000000	19327000000	YES	ubiquinol-cytochrome c reductase, complex III subunit VII	all 14	literature, APEX_IMS, targetP signal, yeast mito homolog++, mito protein domain+, induction, coexpression++, MS/MS++	cerebellar Purkinje cell layer development [GO:0021680];hippocampus development [GO:0021766];hypothalamus development [GO:0021854];midbrain development [GO:0030901];mitochondrial electron transport, ubiquinol to cytochrome c [GO:0006122];pons development [GO:0021548];pyramidal neuron development [GO:0021860];subthalamus development [GO:0021539];thalamus development [GO:0021794]	mitochondrial inner membrane [GO:0005743];mitochondrial respiratory chain complex III [GO:0005750];mitochondrion [GO:0005739]	ubiquinol-cytochrome-c reductase activity [GO:0008121]	FUNCTION: This is a component of the ubiquinol-cytochrome c reductase complex (complex III or cytochrome b-c1 complex), which is part of the mitochondrial respiratory chain. This subunit, together with cytochrome b, binds to ubiquinone.			SUBCELLULAR LOCATION: Mitochondrion inner membrane.	2	90.2	90.2	90.2	9.7681	14	14	14	13	12	11	12	11	11	11	12	13	13
2408	O08749	Dihydrolipoyl dehydrogenase, mitochondrial (EC 1.8.1.4) (Dihydrolipoamide dehydrogenase)	Dld	9098800000	9153600000	6950100000	8728600000	7519300000	18953000000	15325000000	14266000000	12024000000	15694000000	22148000000	23068000000	23213000000	22769000000	22313000000	20273000000	20676000000	YES	dihydrolipoamide dehydrogenase	all 14	literature, APEX_matrix, targetP signal, yeast mito homolog, Rickettsial homolog, mito protein domain, induction, coexpression++, MS/MS++	2-oxoglutarate metabolic process [GO:0006103];acetyl-CoA biosynthetic process from pyruvate [GO:0006086];aging [GO:0007568];cell redox homeostasis [GO:0045454];dihydrolipoamide metabolic process [GO:0051068];gastrulation [GO:0007369];histone succinylation [GO:0106077];lipoate metabolic process [GO:0009106];mitochondrial acetyl-CoA biosynthetic process from pyruvate [GO:0061732];mitochondrial elec…	acrosomal matrix [GO:0043159];cilium [GO:0005929];mitochondrial matrix [GO:0005759];mitochondrion [GO:0005739];motile cilium [GO:0031514];myelin sheath [GO:0043209];nucleoplasm [GO:0005654];nucleus [GO:0005634];oxoglutarate dehydrogenase complex [GO:0045252];pyruvate dehydrogenase complex [GO:0045254]	dihydrolipoyl dehydrogenase activity [GO:0004148];electron transfer activity [GO:0009055];flavin adenine dinucleotide binding [GO:0050660];lipoamide binding [GO:0043544];NAD binding [GO:0051287];pyruvate dehydrogenase (NAD+) activity [GO:0034604]	FUNCTION: Lipoamide dehydrogenase is a component of the glycine cleavage system as well as an E3 component of three alpha-ketoacid dehydrogenase complexes (pyruvate-, alpha-ketoglutarate-, and branched-chain amino acid-dehydrogenase complex) (By similarity). The 2-oxoglutarate dehydrogenase complex is mainly active in the mitochondrion (By similarity). A fraction of the 2-oxoglutarate dehydrogena…	1.8.1.4		SUBCELLULAR LOCATION: Mitochondrion matrix {ECO:0000305|PubMed:9169128}. Nucleus {ECO:0000250|UniProtKB:P09622}. Cell projection, cilium, flagellum {ECO:0000250|UniProtKB:Q811C4}. Cytoplasmic vesicle, secretory vesicle, acrosome {ECO:0000269|PubMed:15888450}. Note=Mainly localizes in the mitochondrion. A small fraction localizes to the nucleus, where the 2-oxoglutarate dehydrogenase complex is re…	1	86.2	86.2	86.2	54.272	44	44	44	40	37	34	29	31	29	30	30	28	27
6803	Q9D051	Pyruvate dehydrogenase E1 component subunit beta, mitochondrial (PDHE1-B) (EC 1.2.4.1)	Pdhb	6440700000	6280100000	5324300000	7303000000	6315900000	11720000000	15847000000	9591200000	8822100000	9281300000	21255000000	27039000000	27298000000	23181000000	23692000000	20533000000	23089000000	YES	pyruvate dehydrogenase (lipoamide) beta	all 14	literature, targetP signal+, yeast mito homolog+, Rickettsial homolog, mito protein domain+, induction, coexpression++, MS/MS++	acetyl-CoA biosynthetic process from pyruvate [GO:0006086];glucose metabolic process [GO:0006006];mitochondrial acetyl-CoA biosynthetic process from pyruvate [GO:0061732];tricarboxylic acid cycle [GO:0006099]	mitochondrial matrix [GO:0005759];mitochondrion [GO:0005739];nucleoplasm [GO:0005654];pyruvate dehydrogenase complex [GO:0045254]	pyruvate dehydrogenase (acetyl-transferring) activity [GO:0004739];pyruvate dehydrogenase (NAD+) activity [GO:0034604];pyruvate dehydrogenase activity [GO:0004738]	FUNCTION: The pyruvate dehydrogenase complex catalyzes the overall conversion of pyruvate to acetyl-CoA and CO(2), and thereby links the glycolytic pathway to the tricarboxylic cycle. {ECO:0000250}.	1.2.4.1		SUBCELLULAR LOCATION: Mitochondrion matrix {ECO:0000250}.	1	74.1	74.1	74.1	38.937	27	27	27	24	23	21	20	22	21	21	19	19	18
6794	Q9CZW5	Mitochondrial import receptor subunit TOM70 (Mitochondrial precursor proteins import receptor) (Translocase of outer membrane 70 kDa subunit) (Translocase of outer mitochondrial membrane protein 70)	Tomm70	2616000000	2583400000	2237600000	2113200000	2778200000	4205600000	4128000000	4191600000	5300600000	4428600000	21191000000	15388000000	14560000000	15071000000	13464000000	12791000000	12681000000	YES	translocase of outer mitochondrial membrane 70 homolog A (yeast)	cerebrum, cerebellum, brainstem, spinalcord, kidney, liver, skeletalmuscle, adipose, largeintestine, stomach, placenta, testis	literature, yeast mito homolog+, mito protein domain, induction, coexpression	negative regulation of cell growth involved in cardiac muscle cell development [GO:0061052];positive regulation of protein import [GO:1904591];protein targeting to mitochondrion [GO:0006626]	integral component of mitochondrial outer membrane [GO:0031307];mitochondrial outer membrane translocase complex [GO:0005742];mitochondrion [GO:0005739]		FUNCTION: Receptor that accelerates the import of all mitochondrial precursor proteins. {ECO:0000250}.			Single-pass membrane protein {ECO:0000250}.;SUBCELLULAR LOCATION: Mitochondrion outer membrane {ECO:0000250}	1	80.5	80.5	80.5	67.589	58	58	58	47	44	36	37	37	40	36	23	19	14
3144	P35802	Neuronal membrane glycoprotein M6-a (M6a)	Gpm6a	1870000000	2300200000	2324700000	2315800000	3290500000	1883400000	1436100000	1542400000	1514600000	1644700000	21189000000	17172000000	18369000000	17150000000	16622000000	17101000000	12009000000					neural retina development [GO:0003407];neuron migration [GO:0001764];neuron projection development [GO:0031175];neuron projection morphogenesis [GO:0048812];positive regulation of filopodium assembly [GO:0051491];regulation of synapse organization [GO:0050807];response to bacterium [GO:0009617];stem cell differentiation [GO:0048863];synapse assembly [GO:0007416]	axonal growth cone [GO:0044295];dendritic spine [GO:0043197];filopodium [GO:0030175];glutamatergic synapse [GO:0098978];integral component of presynaptic active zone membrane [GO:0099059];neuron projection [GO:0043005];neuronal cell body [GO:0043025];plasma membrane [GO:0005886]	calcium channel activity [GO:0005262]	enhances internalization and recycling of mu-type opioid receptor. {ECO:0000269|PubMed:18522499, ECO:0000269|PubMed:18776950, ECO:0000269|PubMed:22162747}.;FUNCTION: Involved in neuronal differentiation, including differentiation and migration of neuronal stem cells. Plays a role in neuronal plasticity and is involved in neurite and filopodia outgrowth, filopodia motility and probably synapse for…			Multi-pass membrane protein {ECO:0000269|PubMed:21714103}. Cell projection, Neuron projection, axon {ECO:0000269|PubMed:21714103}. Cell projection, Neuron projection, growth cone {ECO:0000269|PubMed:21714103}. Cell projection, Neuron projection, dendritic spine {ECO:0000250|UniProtKB:Q812E9}. Cell projection, filopodium {ECO:0000250|UniProtKB:Q812E9}. Cell projection, Neuron projection {ECO:00002…	1	27.7	27.7	27.7	31.149	12	12	12	11	10	8	8	8	8	9	4	4	5
6155	Q91WS0	CDGSH iron-sulfur domain-containing protein 1 (MitoNEET)	Cisd1	24023000000	25424000000	29976000000	24569000000	21866000000	22943000000	19787000000	16902000000	18398000000	16781000000	21132000000	25470000000	29261000000	31885000000	27004000000	23156000000	27691000000	YES	CDGSH iron sulfur domain 1	all 14	literature, mito protein domain, induction, coexpression++, MS/MS++	regulation of cellular respiration [GO:0043457]	cytoplasmic side of mitochondrial outer membrane [GO:0032473];integral component of membrane [GO:0016021];mitochondrial outer membrane [GO:0005741];mitochondrion [GO:0005739]	2 iron, 2 sulfur cluster binding [GO:0051537];identical protein binding [GO:0042802];iron ion binding [GO:0005506]	FUNCTION: Plays a key role in regulating maximal capacity for electron transport and oxidative phosphorylation. May be involved in Fe-S cluster shuttling and/or in redox reactions (By similarity). {ECO:0000250, ECO:0000269|PubMed:17376863}.			Single-pass type III membrane protein {ECO:0000269|PubMed:17376863}.;SUBCELLULAR LOCATION: Mitochondrion outer membrane {ECO:0000269|PubMed:17376863}	1	53.7	53.7	53.7	12.097	7	7	7	7	6	5	6	5	5	6	6	6	6
2004	Q9CXZ1;E9QPX3;A0A338P7A0	NADH dehydrogenase [ubiquinone] iron-sulfur protein 4, mitochondrial (Complex I-18 kDa) (CI-18 kDa) (Complex I-AQDQ) (CI-AQDQ) (NADH-ubiquinone oxidoreductase 18 kDa subunit);NADH dehydrogenase [ubiquinone] iron-sulfur protein 4, mitochondrial (Fragment);NADH dehydrogenase [ubiquinone] iron-sulfur protein 4, mitochondrial	Ndufs4	12596000000	13706000000	17576000000	12403000000	13275000000	13807000000	17224000000	14728000000	15877000000	14610000000	21062000000	18154000000	17678000000	18473000000	16854000000	14753000000	17301000000	YES	NADH dehydrogenase (ubiquinone) Fe-S protein 4	all 14	literature, APEX_matrix, targetP signal+, mito protein domain+, coexpression++, MS/MS++	adult behavior [GO:0030534];adult walking behavior [GO:0007628];brain development [GO:0007420];cAMP-mediated signaling [GO:0019933];cellular metabolic process [GO:0044237];cellular respiration [GO:0045333];cellular response to oxygen levels [GO:0071453];cognition [GO:0050890];dopamine metabolic process [GO:0042417];electron transport chain [GO:0022900];inflammatory response [GO:0006954];innate im…	mitochondrial respiratory chain complex I [GO:0005747];mitochondrion [GO:0005739]	NADH dehydrogenase (ubiquinone) activity [GO:0008137];oxidoreductase activity, acting on NAD(P)H [GO:0016651]	FUNCTION: Accessory subunit of the mitochondrial membrane respiratory chain NADH dehydrogenase (Complex I), that is believed not to be involved in catalysis. Complex I functions in the transfer of electrons from NADH to the respiratory chain. The immediate electron acceptor for the enzyme is believed to be ubiquinone. {ECO:0000250|UniProtKB:O43181}.			Matrix side {ECO:0000250|UniProtKB:O43181}.;Peripheral membrane protein {ECO:0000250|UniProtKB:O43181};SUBCELLULAR LOCATION: Mitochondrion inner membrane {ECO:0000250|UniProtKB:O43181}	3	62.9	62.9	62.9	19.784	20	20	20	19	16	13	13	12	13	12	12	12	12
6940	Q9D6R2;A0A1L1STE6	Isocitrate dehydrogenase [NAD] subunit alpha, mitochondrial (EC 1.1.1.41) (Isocitric dehydrogenase subunit alpha) (NAD(+)-specific ICDH subunit alpha);Isocitrate dehydrogenase [NAD] subunit, mitochondrial	Idh3a	4227000000	4757900000	4839700000	5215800000	4479800000	11876000000	5627300000	8606600000	7235900000	8230700000	20804000000	22309000000	22195000000	22078000000	19492000000	19019000000	19574000000	YES	isocitrate dehydrogenase 3 (NAD+) alpha	all 14	APEX_matrix, targetP signal, yeast mito homolog++, Rickettsial homolog, mito protein domain, induction, coexpression++, MS/MS++	2-oxoglutarate metabolic process [GO:0006103];isocitrate metabolic process [GO:0006102];NADH metabolic process [GO:0006734];tricarboxylic acid cycle [GO:0006099]	mitochondrion [GO:0005739];myelin sheath [GO:0043209]	isocitrate dehydrogenase (NAD+) activity [GO:0004449];magnesium ion binding [GO:0000287];NAD binding [GO:0051287]	FUNCTION: Catalytic subunit of the enzyme which catalyzes the decarboxylation of isocitrate (ICT) into alpha-ketoglutarate. The heterodimer composed of the alpha (IDH3A) and beta (IDH3B) subunits and the heterodimer composed of the alpha (IDH3A) and gamma (IDH3G) subunits, have considerable basal activity but the full activity of the heterotetramer (containing two subunits of IDH3A, one of IDH3B …	1.1.1.41		SUBCELLULAR LOCATION: Mitochondrion {ECO:0000250}.;SUBCELLULAR LOCATION: Mitochondrion {ECO:0000256|RuleBase:RU361266}.	3	56.6	56.6	56.6	39.638	29	29	29	27	27	22	26	25	25	24	16	18	21
4871	Q7TMM9	Tubulin beta-2A chain	Tubb2a	1338800000	929730000	820880000	1421900000	1482900000	1129400000	2645100000	2273900000	2002100000	2001100000	20581000000	26407000000	24607000000	18932000000	21929000000	19290000000	21739000000					microtubule cytoskeleton organization [GO:0000226];microtubule-based process [GO:0007017];mitotic cell cycle [GO:0000278];neuron migration [GO:0001764]	cytoplasm [GO:0005737];microtubule [GO:0005874]	GTP binding [GO:0005525];GTPase activity [GO:0003924];structural constituent of cytoskeleton [GO:0005200]	FUNCTION: Tubulin is the major constituent of microtubules. It binds two moles of GTP, one at an exchangeable site on the beta chain and one at a non-exchangeable site on the alpha chain (By similarity). {ECO:0000250}.			SUBCELLULAR LOCATION: Cytoplasm, cytoskeleton {ECO:0000250}.	1	82.7	46.7	19.1	49.906	49	19	5	39	44	38	39	39	39	41	30	29	28
4531	Q62468	Villin-1	Vil1	30366000000	32676000000	29851000000	30916000000	32771000000	17903000000	14055000000	20630000000	12921000000	18613000000	20202000000	12670000000	14337000000	12979000000	13118000000	12262000000	10789000000					actin filament capping [GO:0051693];actin filament depolymerization [GO:0030042];actin filament polymerization [GO:0030041];actin filament severing [GO:0051014];actin nucleation [GO:0045010];barbed-end actin filament capping [GO:0051016];cellular response to epidermal growth factor stimulus [GO:0071364];cellular response to hepatocyte growth factor stimulus [GO:0035729];cytoplasmic actin-based co…	actin filament bundle [GO:0032432];brush border [GO:0005903];cytoplasm [GO:0005737];filopodium [GO:0030175];filopodium tip [GO:0032433];lamellipodium [GO:0030027];microvillus [GO:0005902];plasma membrane [GO:0005886];ruffle [GO:0001726]	actin filament binding [GO:0051015];calcium ion binding [GO:0005509];cysteine-type endopeptidase inhibitor activity involved in apoptotic process [GO:0043027];identical protein binding [GO:0042802];lysophosphatidic acid binding [GO:0035727];phosphatidylinositol-4,5-bisphosphate binding [GO:0005546];protein homodimerization activity [GO:0042803]	binds LPA with higher affinity than PIP2. Binding to LPA increases its phosphorylation by SRC and inhibits all actin-modifying activities. Binding to PIP2 inhibits actin-capping and -severing activities but enhances actin-bundling activity. Regulates the intestinal epithelial cell morphology, cell invasion, cell migration and apoptosis. Protects against apoptosis induced by dextran sodium sulfate…			SUBCELLULAR LOCATION: Cytoplasm, cytoskeleton {ECO:0000250}. Cell projection, microvillus {ECO:0000250}. Cell projection, lamellipodium. Cell projection, ruffle {ECO:0000250}. Cell projection, filopodium tip. Cell projection, filopodium. Note=Rapidly redistributed to ruffles and lamellipodia structures in response to autotaxin, lysophosphatidic acid (LPA) and epidermal growth factor (EGF) treatme…	2	79.9	79.9	79.9	92.774	72	72	72	61	60	42	47	46	41	42	63	60	61
7651	Q9Z0X1;B1AU25	Apoptosis-inducing factor 1, mitochondrial (EC 1.1.1.-) (Programmed cell death protein 8);Apoptosis-inducing factor 1, mitochondrial	Aifm1	19847000000	19955000000	19014000000	19255000000	19907000000	23022000000	20549000000	19904000000	21309000000	18850000000	20199000000	17265000000	17135000000	17959000000	18521000000	16677000000	17057000000	YES	apoptosis-inducing factor, mitochondrion-associated 1	all 14	literature, APEX_IMS, targetP signal, yeast mito homolog, mito protein domain, induction, coexpression++, MS/MS++	activation of cysteine-type endopeptidase activity involved in apoptotic process [GO:0006919];apoptotic mitochondrial changes [GO:0008637];apoptotic process [GO:0006915];cellular response to aldosterone [GO:1904045];cellular response to estradiol stimulus [GO:0071392];cellular response to hydrogen peroxide [GO:0070301];cellular response to nitric oxide [GO:0071732];cellular response to oxygen-glu…	cytoplasm [GO:0005737];cytosol [GO:0005829];integral component of membrane [GO:0016021];mitochondrial inner membrane [GO:0005743];mitochondrial intermembrane space [GO:0005758];mitochondrial outer membrane [GO:0005741];mitochondrion [GO:0005739];nucleus [GO:0005634];perinuclear region of cytoplasm [GO:0048471]	DNA binding [GO:0003677];electron-transferring-flavoprotein dehydrogenase activity [GO:0004174];FAD binding [GO:0071949];flavin adenine dinucleotide binding [GO:0050660];NAD(P)H oxidase activity [GO:0016174];oxidoreductase activity [GO:0016491];oxidoreductase activity, acting on NAD(P)H [GO:0016651];protein dimerization activity [GO:0046983]	FUNCTION: Functions both as NADH oxidoreductase and as regulator of apoptosis. In response to apoptotic stimuli, it is released from the mitochondrion intermembrane space into the cytosol and to the nucleus, where it functions as a proapoptotic factor in a caspase-independent pathway. In contrast, functions as an antiapoptotic factor in normal mitochondria via its NADH oxidoreductase activity. Th…	1.1.1.-		SUBCELLULAR LOCATION: Mitochondrion intermembrane space {ECO:0000269|PubMed:9989411}. Mitochondrion inner membrane {ECO:0000250}. Cytoplasm {ECO:0000250}. Cytoplasm, perinuclear region {ECO:0000250}. Nucleus {ECO:0000269|PubMed:9989411}. Note=Proteolytic cleavage during or just after translocation into the mitochondrial intermembrane space (IMS) results in the formation of an inner-membrane-ancho…	2	76.6	76.6	76.6	66.765	59	59	59	44	41	32	30	30	32	26	43	42	43
2887	P14211	Calreticulin (CRP55) (Calregulin) (Endoplasmic reticulum resident protein 60) (ERp60) (HACBP)	Calr	18756000000	18939000000	16653000000	18433000000	16038000000	17735000000	5065900000	19812000000	17474000000	16487000000	20144000000	18153000000	17627000000	16428000000	16166000000	14411000000	14791000000					cardiac muscle cell differentiation [GO:0055007];cellular response to lithium ion [GO:0071285];cellular senescence [GO:0090398];cortical actin cytoskeleton organization [GO:0030866];endoplasmic reticulum unfolded protein response [GO:0030968];negative regulation of cell cycle arrest [GO:0071157];negative regulation of intracellular steroid hormone receptor signaling pathway [GO:0033144];negative …	acrosomal vesicle [GO:0001669];cell surface [GO:0009986];collagen-containing extracellular matrix [GO:0062023];cytoplasm [GO:0005737];cytosol [GO:0005829];endoplasmic reticulum [GO:0005783];endoplasmic reticulum lumen [GO:0005788];endoplasmic reticulum membrane [GO:0005789];endoplasmic reticulum quality control compartment [GO:0044322];external side of plasma membrane [GO:0009897];extracellular r…	androgen receptor binding [GO:0050681];calcium ion binding [GO:0005509];carbohydrate binding [GO:0030246];hormone binding [GO:0042562];integrin binding [GO:0005178];iron ion binding [GO:0005506];mRNA binding [GO:0003729];peptide binding [GO:0042277];ubiquitin protein ligase binding [GO:0031625];unfolded protein binding [GO:0051082]	FUNCTION: Calcium-binding chaperone that promotes folding, oligomeric assembly and quality control in the endoplasmic reticulum (ER) via the calreticulin/calnexin cycle. This lectin interacts transiently with almost all of the monoglucosylated glycoproteins that are synthesized in the ER. Interacts with the DNA-binding domain of NR3C1 and mediates its nuclear export. Involved in maternal gene exp…			SUBCELLULAR LOCATION: Endoplasmic reticulum lumen {ECO:0000255|PROSITE-ProRule:PRU10138, ECO:0000269|PubMed:8418194}. Cytoplasmic granule {ECO:0000269|PubMed:8418194}. Sarcoplasmic reticulum lumen {ECO:0000250|UniProtKB:P28491}. Note=Associated with the lytic granules in the cytolytic T-lymphocytes.	1	76.4	76.4	76.4	47.994	34	34	34	30	30	25	25	25	25	23	29	32	30
3537	P62880;E9QKR0;D3YZX3;D3Z1M1;E9PWM7;D3Z1T4	Guanine nucleotide-binding protein G(I)/G(S)/G(T) subunit beta-2 (G protein subunit beta-2) (Transducin beta chain 2);Guanine nucleotide-binding protein G(I)/G(S)/G(T) subunit beta-2;Guanine nucleotide-binding protein G(I)/G(S)/G(T) subunit beta-2 (Fragment);Guanine nucleotide-binding protein G(I)/G(S)/G(T) subunit beta-2;Guanine nucleotide-binding protein G(I)/G(S)/G(T) subunit beta-2;Guanine nu…	Gnb2	7797600000	8305200000	7295200000	6808900000	7403300000	7232800000	8199600000	7236500000	8785600000	7788000000	20065000000	19917000000	17958000000	17350000000	16349000000	13416000000	15105000000					G protein-coupled receptor signaling pathway [GO:0007186];signal transduction [GO:0007165]	cell body [GO:0044297];heterotrimeric G-protein complex [GO:0005834];myelin sheath [GO:0043209];perinuclear region of cytoplasm [GO:0048471];protein-containing complex [GO:0032991]	calcium channel regulator activity [GO:0005246];GTPase activity [GO:0003924];GTPase binding [GO:0051020];protein-containing complex binding [GO:0044877]	FUNCTION: Guanine nucleotide-binding proteins (G proteins) are involved as a modulator or transducer in various transmembrane signaling systems. The beta and gamma chains are required for the GTPase activity, for replacement of GDP by GTP, and for G protein-effector interaction.			SUBCELLULAR LOCATION: Cytoplasm, perinuclear region {ECO:0000250}.	6	95.3	95.3	79.1	37.331	34	34	21	27	27	24	22	23	20	21	15	18	17
6791	Q9CZU6	Citrate synthase, mitochondrial (EC 2.3.3.1) (Citrate (Si)-synthase)	Cs	5780200000	5195700000	4899300000	4930500000	4007600000	12067000000	4905900000	7196900000	6105200000	8065000000	20048000000	21364000000	20778000000	21250000000	19620000000	17459000000	19085000000	YES	citrate synthase	all 14	literature, APEX_matrix, targetP signal, yeast mito homolog+, Rickettsial homolog, mito protein domain, induction, coexpression++, MS/MS++	acetyl-CoA metabolic process [GO:0006084];carbohydrate metabolic process [GO:0005975];citrate metabolic process [GO:0006101];oxaloacetate metabolic process [GO:0006107];tricarboxylic acid cycle [GO:0006099]	mitochondrial matrix [GO:0005759];mitochondrion [GO:0005739]	citrate (Si)-synthase activity [GO:0004108];transferase activity, transferring acyl groups, acyl groups converted into alkyl on transfer [GO:0046912]		2.3.3.1	isocitrate from oxaloacetate: step 1/2.;PATHWAY: Carbohydrate metabolism;tricarboxylic acid cycle	SUBCELLULAR LOCATION: Mitochondrion matrix {ECO:0000250}.	1	56.2	56.2	39.9	51.736	33	33	18	29	29	28	27	27	28	27	20	21	19
3568	P63101;A0A2I3BQ03	14-3-3 protein zeta/delta (Protein kinase C inhibitor protein 1) (KCIP-1) (SEZ-2);14-3-3 protein zeta/delta (Fragment)	Ywhaz	4727500000	4617900000	4325800000	3879500000	4155500000	5107900000	3843100000	4445300000	5467800000	5482700000	20032000000	18802000000	19953000000	20462000000	20160000000	20288000000	18150000000					establishment of Golgi localization [GO:0051683];Golgi reassembly [GO:0090168];histamine secretion by mast cell [GO:0002553];protein targeting [GO:0006605];protein targeting to mitochondrion [GO:0006626];regulation of cell death [GO:0010941];regulation of synapse maturation [GO:0090128];response to drug [GO:0042493];synaptic target recognition [GO:0008039]	cell leading edge [GO:0031252];cytosol [GO:0005829];glutamatergic synapse [GO:0098978];hippocampal mossy fiber to CA3 synapse [GO:0098686];mast cell granule [GO:0042629];melanosome [GO:0042470];mitochondrion [GO:0005739];nucleus [GO:0005634];perinuclear region of cytoplasm [GO:0048471];postsynaptic density [GO:0014069];protein-containing complex [GO:0032991]	identical protein binding [GO:0042802];ion channel binding [GO:0044325];protein domain specific binding [GO:0019904];protein kinase binding [GO:0019901];protein-containing complex binding [GO:0044877];transcription factor binding [GO:0008134];ubiquitin protein ligase binding [GO:0031625]	FUNCTION: Adapter protein implicated in the regulation of a large spectrum of both general and specialized signaling pathways. Binds to a large number of partners, usually by recognition of a phosphoserine or phosphothreonine motif. Binding generally results in the modulation of the activity of the binding partner. Induces ARHGEF7 activity on RAC1 as well as lamellipodia and membrane ruffle forma…			SUBCELLULAR LOCATION: Cytoplasm. Melanosome. Note=Located to stage I to stage IV melanosomes. {ECO:0000250}.	5	83.7	83.7	80	27.771	30	30	26	27	26	19	19	17	22	20	13	14	13
2724	P01831;A0A1L1SUX8	Thy-1 membrane glycoprotein (Thy-1 antigen) (CD antigen CD90);Thy-1 membrane glycoprotein (Fragment)	Thy1	444540000	35445000	43184000	24812000	173600000	40655000	166680000	117310000	90746000	318150000	19990000000	18033000000	18941000000	21995000000	19742000000	18548000000	18509000000					angiogenesis [GO:0001525];cell adhesion [GO:0007155];cell-cell adhesion [GO:0098609];cell-cell signaling [GO:0007267];cytoskeleton organization [GO:0007010];focal adhesion assembly [GO:0048041];integrin-mediated signaling pathway [GO:0007229];negative regulation of axonogenesis [GO:0050771];negative regulation of cell migration [GO:0030336];negative regulation of neuron projection regeneration [G…	anchored component of external side of plasma membrane [GO:0031362];anchored component of plasma membrane [GO:0046658];apical plasma membrane [GO:0016324];axolemma [GO:0030673];cell surface [GO:0009986];cytosol [GO:0005829];dendrite [GO:0030425];dendrite membrane [GO:0032590];endoplasmic reticulum [GO:0005783];external side of plasma membrane [GO:0009897];growth cone [GO:0030426];membrane raft [G…	enzyme binding [GO:0019899];GPI anchor binding [GO:0034235];GTPase activator activity [GO:0005096];integrin binding [GO:0005178];protein kinase binding [GO:0019901]	FUNCTION: May play a role in cell-cell or cell-ligand interactions during synaptogenesis and other events in the brain.			Lipid-anchor, GPI-anchor.;SUBCELLULAR LOCATION: Cell membrane	2	54.9	54.9	54.9	18.08	12	12	12	11	10	8	9	9	10	10	4	2	2
6269	Q921G7;Q6PF96	Electron transfer flavoprotein-ubiquinone oxidoreductase, mitochondrial (ETF-QO) (ETF-ubiquinone oxidoreductase) (EC 1.5.5.1) (Electron-transferring-flavoprotein dehydrogenase) (ETF dehydrogenase);Electron transfer flavoprotein-ubiquinone oxidoreductase, mitochondrial (Etfdh protein)	Etfdh	26364000000	27795000000	26892000000	23223000000	24484000000	24251000000	22082000000	21499000000	22967000000	19953000000	19819000000	20124000000	20141000000	20243000000	19795000000	17777000000	18594000000	YES	electron transferring flavoprotein, dehydrogenase	all 14	literature, APEX_matrix, yeast mito homolog++, mito protein domain+, induction, coexpression++, MS/MS++	electron transport chain [GO:0022900];fatty acid beta-oxidation using acyl-CoA dehydrogenase [GO:0033539];respiratory electron transport chain [GO:0022904];response to oxidative stress [GO:0006979]	integral component of mitochondrial inner membrane [GO:0031305];membrane [GO:0016020];mitochondrial electron transfer flavoprotein complex [GO:0017133];mitochondrial inner membrane [GO:0005743];mitochondrial membrane [GO:0031966];mitochondrion [GO:0005739]	4 iron, 4 sulfur cluster binding [GO:0051539];electron transfer activity [GO:0009055];electron-transferring-flavoprotein dehydrogenase activity [GO:0004174];iron-sulfur cluster binding [GO:0051536];metal ion binding [GO:0046872];oxidoreductase activity [GO:0016491];oxidoreductase activity, oxidizing metal ions with flavin as acceptor [GO:0043783];quinone binding [GO:0048038];ubiquinone binding [G…	FUNCTION: Accepts electrons from ETF and reduces ubiquinone. {ECO:0000250}.	1.5.5.1		SUBCELLULAR LOCATION: Mitochondrion inner membrane {ECO:0000250}.	2	74	74	74	68.09	51	51	51	43	40	34	31	31	33	35	41	41	43
3756	P99028	Cytochrome b-c1 complex subunit 6, mitochondrial (Complex III subunit 6) (Complex III subunit VIII) (Cytochrome c1 non-heme 11 kDa protein) (Mitochondrial hinge protein) (Ubiquinol-cytochrome c reductase complex 11 kDa protein)	Uqcrh	13942000000	9857100000	12209000000	12240000000	8835800000	15518000000	17564000000	21515000000	22883000000	18107000000	19735000000	18808000000	20802000000	18383000000	20434000000	19826000000	22337000000	YES	ubiquinol-cytochrome c reductase hinge protein	all 14	literature, APEX_IMS, yeast mito homolog++, mito protein domain+, induction, coexpression++, MS/MS++	aerobic respiration [GO:0009060];mitochondrial electron transport, ubiquinol to cytochrome c [GO:0006122];protein heterooligomerization [GO:0051291]	mitochondrial inner membrane [GO:0005743];mitochondrial respiratory chain complex III [GO:0005750];mitochondrion [GO:0005739]	protein-containing complex binding [GO:0044877];ubiquinol-cytochrome-c reductase activity [GO:0008121]	FUNCTION: This is a component of the ubiquinol-cytochrome c reductase complex (complex III or cytochrome b-c1 complex), which is part of the mitochondrial respiratory chain. This protein may mediate formation of the complex between cytochromes c and c1 (By similarity). {ECO:0000250}.			SUBCELLULAR LOCATION: Mitochondrion inner membrane {ECO:0000250|UniProtKB:P00127}.	2	92.1	92.1	92.1	10.435	16	16	16	15	14	10	10	11	9	11	10	9	11
3021	P26043;Q7TSG6	Radixin (ESP10);Radixin (Rdx protein)	Rdx	20378000000	20030000000	18991000000	18839000000	19030000000	17096000000	12985000000	19334000000	17088000000	20478000000	19692000000	11705000000	12730000000	11305000000	11720000000	10636000000	9339200000					apical protein localization [GO:0045176];barbed-end actin filament capping [GO:0051016];cellular response to platelet-derived growth factor stimulus [GO:0036120];cellular response to thyroid hormone stimulus [GO:0097067];establishment of endothelial barrier [GO:0061028];establishment of protein localization [GO:0045184];microvillus assembly [GO:0030033];negative regulation of adherens junction or…	apical part of cell [GO:0045177];apical plasma membrane [GO:0016324];cell periphery [GO:0071944];cell tip [GO:0051286];cell-cell adherens junction [GO:0005913];cleavage furrow [GO:0032154];cortical actin cytoskeleton [GO:0030864];cytoskeleton [GO:0005856];filopodium [GO:0030175];focal adhesion [GO:0005925];lamellipodium [GO:0030027];microvillus [GO:0005902];midbody [GO:0030496];myelin sheath [GO:…	actin binding [GO:0003779];ATPase binding [GO:0051117];cytoskeletal protein binding [GO:0008092];protein domain specific binding [GO:0019904];protein homodimerization activity [GO:0042803]	FUNCTION: Probably plays a crucial role in the binding of the barbed end of actin filaments to the plasma membrane.			Cytoplasmic side. Cytoplasm, cytoskeleton. Cleavage furrow. Cell projection, microvillus {ECO:0000269|PubMed:9472040}. Note=Highly concentrated in the undercoat of the cell-to-cell adherens junction and the cleavage furrow in the interphase and mitotic phase, respectively.;Peripheral membrane protein;SUBCELLULAR LOCATION: Cell membrane	4	81.3	81.3	60.9	68.542	75	75	49	71	63	41	40	43	40	41	62	61	62
283	A0A0R4J043;P28825	Meprin A subunit alpha (EC 3.4.24.18) (Endopeptidase-2) (MEP-1);Meprin A subunit (EC 3.4.24.-) (Endopeptidase-2)	Mep1a	36307000000	41678000000	27778000000	38491000000	41742000000	7771800000	11456000000	6725000000	5240800000	5669800000	19482000000	16962000000	21683000000	16313000000	17348000000	15489000000	16741000000						membrane [GO:0016020];meprin A complex [GO:0017090]	metalloendopeptidase activity [GO:0004222];zinc ion binding [GO:0008270]		3.4.24.-;3.4.24.18		Single-pass type I membrane protein.;SUBCELLULAR LOCATION: Membrane	2	50.7	50.7	50.7	85.664	46	46	46	41	37	27	26	23	23	25	43	42	38
2752	P05064;A6ZI44;D3YWI1;Q9CPQ9;A6ZI46	Fructose-bisphosphate aldolase A (EC 4.1.2.13) (Aldolase 1) (Muscle-type aldolase);Fructose-bisphosphate aldolase (EC 4.1.2.13);Fructose-bisphosphate aldolase (EC 4.1.2.13);Fructose-bisphosphate aldolase (EC 4.1.2.13) (Fragment);Fructose-bisphosphate aldolase (EC 4.1.2.13)	Aldoa	2431900000	2126700000	2358100000	2125900000	2360400000	2929500000	1603400000	3223000000	3376100000	4410300000	19206000000	15204000000	16032000000	15853000000	15938000000	15288000000	13828000000					ATP biosynthetic process [GO:0006754];binding of sperm to zona pellucida [GO:0007339];fructose 1,6-bisphosphate metabolic process [GO:0030388];fructose metabolic process [GO:0006000];glycolytic process [GO:0006096];glycolytic process through fructose-6-phosphate [GO:0061615];methylglyoxal biosynthetic process [GO:0019242];muscle cell cellular homeostasis [GO:0046716];positive regulation of cell m…	actin cytoskeleton [GO:0015629];cytoplasm [GO:0005737];cytosol [GO:0005829];extracellular exosome [GO:0070062];extracellular space [GO:0005615];M band [GO:0031430];membrane [GO:0016020];mitochondrion [GO:0005739];myelin sheath [GO:0043209];nuclear heterochromatin [GO:0005720];plasma membrane [GO:0005886];protein-containing complex [GO:0032991];sperm fibrous sheath [GO:0035686];sperm head [GO:0061…	cytoskeletal protein binding [GO:0008092];fructose binding [GO:0070061];fructose-bisphosphate aldolase activity [GO:0004332];identical protein binding [GO:0042802];protease binding [GO:0002020]	FUNCTION: Plays a key role in glycolysis and gluconeogenesis. In addition, may also function as scaffolding protein (By similarity). {ECO:0000250}.	4.1.2.13	D-glyceraldehyde 3-phosphate and glycerone phosphate from D-glucose: step 4/4.;D-glyceraldehyde 3-phosphate and glycerone phosphate from D-glucose: step 4/4. {ECO:0000256|RuleBase:RU004257, ECO:0000256|SAAS:SAAS00312563}.;glycolysis;PATHWAY: Carbohydrate degradation	SUBCELLULAR LOCATION: Cytoplasm, myofibril, sarcomere, I band. Cytoplasm, myofibril, sarcomere, M line. Note=In skeletal muscle, accumulates around the M line and within the I band, colocalizing with FBP2 on both sides of the Z line in the absence of Ca(2+). {ECO:0000250}.	10	91.2	87.1	87.1	39.355	44	37	37	38	34	31	32	33	32	32	22	18	19
6372	Q99JY0	Trifunctional enzyme subunit beta, mitochondrial (TP-beta) [Includes: 3-ketoacyl-CoA thiolase (EC 2.3.1.155) (EC 2.3.1.16) (Acetyl-CoA acyltransferase) (Beta-ketothiolase)]	Hadhb	15312000000	13922000000	26231000000	23172000000	22175000000	25230000000	31127000000	30293000000	27118000000	21711000000	19145000000	18774000000	17788000000	17461000000	15830000000	15193000000	15763000000	YES	hydroxyacyl-Coenzyme A dehydrogenase/3-ketoacyl-Coenzyme A thiolase/enoyl-Coenzyme A hydratase (trifunctional protein), beta subunit	all 14	literature, targetP signal, Rickettsial homolog, mito protein domain, MS/MS++	fatty acid beta-oxidation [GO:0006635]	endoplasmic reticulum [GO:0005783];mitochondrial fatty acid beta-oxidation multienzyme complex [GO:0016507];mitochondrial inner membrane [GO:0005743];mitochondrial nucleoid [GO:0042645];mitochondrial outer membrane [GO:0005741];mitochondrion [GO:0005739]	3-hydroxyacyl-CoA dehydrogenase activity [GO:0003857];acetyl-CoA C-acyltransferase activity [GO:0003988];acetyl-CoA C-myristoyltransferase activity [GO:0050633];enoyl-CoA hydratase activity [GO:0004300];fatty-acyl-CoA binding [GO:0000062];long-chain-3-hydroxyacyl-CoA dehydrogenase activity [GO:0016509];long-chain-enoyl-CoA hydratase activity [GO:0016508];NAD binding [GO:0051287];protein-containin…	FUNCTION: Mitochondrial trifunctional enzyme catalyzes the last three of the four reactions of the mitochondrial beta-oxidation pathway. The mitochondrial beta-oxidation pathway is the major energy-producing process in tissues and is performed through four consecutive reactions breaking down fatty acids into acetyl-CoA. Among the enzymes involved in this pathway, the trifunctional enzyme exhibits…	2.3.1.155;2.3.1.16	fatty acid beta-oxidation. {ECO:0000250|UniProtKB:P55084}.;PATHWAY: Lipid metabolism	SUBCELLULAR LOCATION: Mitochondrion {ECO:0000250|UniProtKB:P55084}. Mitochondrion inner membrane {ECO:0000250|UniProtKB:P55084}. Mitochondrion outer membrane {ECO:0000250|UniProtKB:P55084}. Endoplasmic reticulum {ECO:0000250|UniProtKB:P55084}. Note=Protein stability and association with membranes require HADHA. {ECO:0000250|UniProtKB:P55084}.	2	88	88	88	51.386	54	54	53	45	41	38	37	37	34	34	37	35	40
4380	Q60928;F6WUX1	Glutathione hydrolase 1 proenzyme (EC 3.4.19.13) (Gamma-glutamyltransferase 1) (Gamma-glutamyltranspeptidase 1) (GGT 1) (EC 2.3.2.2) (Leukotriene-C4 hydrolase) (EC 3.4.19.14) (CD antigen CD224) [Cleaved into: Glutathione hydrolase 1 heavy chain;Glutathione hydrolase 1 light chain];Glutathione hydrolase 1 proenzyme (Fragment)	Ggt1	40738000000	42098000000	30598000000	32560000000	29921000000	18254000000	21135000000	16516000000	13979000000	15305000000	19127000000	17558000000	17220000000	17400000000	16654000000	15094000000	15694000000					cellular amino acid metabolic process [GO:0006520];cysteine biosynthetic process [GO:0019344];fatty acid metabolic process [GO:0006631];glutamate metabolic process [GO:0006536];glutathione biosynthetic process [GO:0006750];glutathione catabolic process [GO:0006751];glutathione metabolic process [GO:0006749];leukotriene D4 biosynthetic process [GO:1901750];peptide modification [GO:0031179];proteol…	extracellular space [GO:0005615];integral component of plasma membrane [GO:0005887];plasma membrane [GO:0005886];vesicle [GO:0031982]	glutathione hydrolase activity [GO:0036374];hypoglycin A gamma-glutamyl transpeptidase activity [GO:0102953];leukotriene C4 gamma-glutamyl transferase activity [GO:0103068];leukotriene-C(4) hydrolase [GO:0002951];peptidyltransferase activity [GO:0000048];transferase activity, transferring amino-acyl groups [GO:0016755]	FUNCTION: Cleaves the gamma-glutamyl bond of extracellular glutathione (gamma-Glu-Cys-Gly), glutathione conjugates, and other gamma-glutamyl compounds. The metabolism of glutathione releases free glutamate and the dipeptide cysteinyl-glycine, which is hydrolyzed to cysteine and glycine by dipeptidases. In the presence of high concentrations of dipeptides and some amino acids, can also catalyze a …	2.3.2.2;3.4.19.13;3.4.19.14	glutathione metabolism.;PATHWAY: Sulfur metabolism	Single-pass type II membrane protein {ECO:0000250|UniProtKB:P19440}.;SUBCELLULAR LOCATION: Cell membrane {ECO:0000250|UniProtKB:P19440}	11	50.5	50.5	50.5	61.562	40	40	40	31	33	29	29	29	27	27	34	33	32
4382	Q60931;J3QMG3	Voltage-dependent anion-selective channel protein 3 (VDAC-3) (mVDAC3) (Outer mitochondrial membrane protein porin 3);Voltage-dependent anion-selective channel protein 3	Vdac3	6965100000	6629300000	7012500000	6623000000	6831700000	10293000000	10215000000	9887000000	11812000000	8975700000	19071000000	18748000000	20923000000	17319000000	19019000000	15752000000	18442000000	YES	voltage-dependent anion channel 3	all 14	literature, yeast mito homolog+, mito protein domain+, MS/MS++	behavioral fear response [GO:0001662];chemical synaptic transmission [GO:0007268];learning [GO:0007612];neuron-neuron synaptic transmission [GO:0007270];regulation of cilium assembly [GO:1902017]	mitochondrial inner membrane [GO:0005743];mitochondrial outer membrane [GO:0005741];mitochondrion [GO:0005739];pore complex [GO:0046930];rough endoplasmic reticulum [GO:0005791];synaptic vesicle [GO:0008021]	nucleotide binding [GO:0000166];porin activity [GO:0015288];voltage-gated anion channel activity [GO:0008308]	FUNCTION: Forms a channel through the mitochondrial outer membrane that allows diffusion of small hydrophilic molecules. {ECO:0000250}.			SUBCELLULAR LOCATION: Mitochondrion outer membrane.	6	73.1	73.1	73.1	30.752	23	22	22	17	17	15	13	17	16	15	12	14	12
6091	Q91VB8;P01942	Hemoglobin subunit alpha (Alpha-globin) (Hemoglobin alpha chain);Alpha globin 1 (Alpha globin 2) (Alpha-globin) (Globin c1) (Hemoglobin alpha, adult chain 1) (Hemoglobin alpha, adult chain 2)	Hba	39737000000	32891000000	34580000000	34436000000	43662000000	14075000000	29372000000	18273000000	15834000000	24806000000	18980000000	22053000000	24138000000	22067000000	24234000000	20471000000	26113000000					cellular oxidant detoxification [GO:0098869];erythrocyte development [GO:0048821];hydrogen peroxide catabolic process [GO:0042744];in utero embryonic development [GO:0001701];response to bacterium [GO:0009617];response to stilbenoid [GO:0035634]	cytosolic small ribosomal subunit [GO:0022627];extracellular space [GO:0005615];haptoglobin-hemoglobin complex [GO:0031838];hemoglobin complex [GO:0005833];myelin sheath [GO:0043209]	heme binding [GO:0020037];iron ion binding [GO:0005506];organic acid binding [GO:0043177];oxygen binding [GO:0019825];oxygen carrier activity [GO:0005344]	FUNCTION: Involved in oxygen transport from the lung to the various peripheral tissues.				2	91.5	91.5	85.2	15.112	11	11	9	10	10	10	10	10	10	9	11	10	11
3799	Q04447	Creatine kinase B-type (EC 2.7.3.2) (B-CK) (Creatine kinase B chain) (Creatine phosphokinase B-type) (CPK-B)	Ckb	171300000	0	0	1292600	14045000	5492600	0	24665000	11454000	38946000	18697000000	20694000000	20873000000	17369000000	18693000000	16454000000	19351000000					cellular chloride ion homeostasis [GO:0030644];cerebellum development [GO:0021549];phosphocreatine biosynthetic process [GO:0046314]	cytosol [GO:0005829];dendrite [GO:0030425];extracellular space [GO:0005615];mitochondrion [GO:0005739];myelin sheath [GO:0043209];neuronal cell body [GO:0043025];nucleus [GO:0005634]	ATP binding [GO:0005524];creatine kinase activity [GO:0004111];kinase activity [GO:0016301];ubiquitin protein ligase binding [GO:0031625]	FUNCTION: Reversibly catalyzes the transfer of phosphate between ATP and various phosphogens (e.g. creatine phosphate). Creatine kinase isoenzymes play a central role in energy transduction in tissues with large, fluctuating energy demands, such as skeletal muscle, heart, brain and spermatozoa.	2.7.3.2		SUBCELLULAR LOCATION: Cytoplasm.	1	95	95	91.3	42.713	45	44	40	36	36	33	34	35	29	31	7	2	1
3019	P26040	Ezrin (Cytovillin) (Villin-2) (p81)	Ezr	16375000000	18188000000	25615000000	25472000000	24218000000	15331000000	11117000000	15827000000	15811000000	20184000000	18657000000	11438000000	11748000000	11940000000	10063000000	10217000000	9463000000					actin cytoskeleton reorganization [GO:0031532];actin filament bundle assembly [GO:0051017];astral microtubule organization [GO:0030953];cellular protein-containing complex localization [GO:0034629];cellular response to cAMP [GO:0071320];cortical microtubule organization [GO:0043622];establishment of centrosome localization [GO:0051660];establishment of endothelial barrier [GO:0061028];establishme…	actin cytoskeleton [GO:0015629];actin filament [GO:0005884];apical part of cell [GO:0045177];apical plasma membrane [GO:0016324];astrocyte projection [GO:0097449];basolateral plasma membrane [GO:0016323];brush border [GO:0005903];cell body [GO:0044297];cell cortex [GO:0005938];cell periphery [GO:0071944];cell projection [GO:0042995];cell tip [GO:0051286];ciliary basal body [GO:0036064];cytoplasm …	actin binding [GO:0003779];actin filament binding [GO:0051015];ATPase binding [GO:0051117];cell adhesion molecule binding [GO:0050839];disordered domain specific binding [GO:0097718];identical protein binding [GO:0042802];microtubule binding [GO:0008017];protein C-terminus binding [GO:0008022];protein domain specific binding [GO:0019904];protein kinase A binding [GO:0051018];protein kinase A cata…	FUNCTION: Probably involved in connections of major cytoskeletal structures to the plasma membrane. In epithelial cells, required for the formation of microvilli and membrane ruffles on the apical pole. Along with PLEKHG6, required for normal macropinocytosis (By similarity). {ECO:0000250}.			Cytoplasmic side {ECO:0000250|UniProtKB:P15311}. Cell projection {ECO:0000250|UniProtKB:P15311}. Cell projection, microvillus membrane {ECO:0000250|UniProtKB:P15311};Cytoplasmic side {ECO:0000250|UniProtKB:P15311}. Cell projection, ruffle membrane {ECO:0000250|UniProtKB:P15311};Cytoplasmic side {ECO:0000250|UniProtKB:P15311}. Cytoplasm, cell cortex {ECO:0000250|UniProtKB:P15311}. Cytoplasm, cytos…	2	74.1	56.5	56.5	69.406	68	47	47	59	59	45	50	45	48	42	57	56	57
213	A0A0J9YUN4;A0A0J9YUE9	Dynamin-1;Dynamin-1	Dnm1	67865000	44412000	26412000	28604000	24978000	29475000	58131000	43574000	69090000	73438000	18518000000	12824000000	13603000000	14960000000	12658000000	11644000000	14228000000							GTP binding [GO:0005525];GTPase activity [GO:0003924]					6	80.7	80.7	7.6	97.294	91	91	7	77	72	57	62	63	64	65	5	4	3
3307	P52480	Pyruvate kinase PKM (EC 2.7.1.40) (Pyruvate kinase muscle isozyme)	Pkm	1417600000	831350000	1917200000	1772500000	1654100000	2323200000	1137800000	3214100000	2950800000	3580000000	18265000000	13721000000	14112000000	13092000000	13347000000	12565000000	12918000000					animal organ regeneration [GO:0031100];ATP biosynthetic process [GO:0006754];cellular response to insulin stimulus [GO:0032869];glucose metabolic process [GO:0006006];glycolytic process [GO:0006096];liver development [GO:0001889];positive regulation of sprouting angiogenesis [GO:1903672];programmed cell death [GO:0012501];protein homotetramerization [GO:0051289];pyruvate biosynthetic process [GO:…	cilium [GO:0005929];collagen-containing extracellular matrix [GO:0062023];cytoplasm [GO:0005737];cytosol [GO:0005829];mitochondrion [GO:0005739];myelin sheath [GO:0043209];nucleus [GO:0005634];photoreceptor inner segment [GO:0001917];pyruvate kinase complex [GO:1902912]	ADP binding [GO:0043531];ATP binding [GO:0005524];identical protein binding [GO:0042802];kinase activity [GO:0016301];magnesium ion binding [GO:0000287];potassium ion binding [GO:0030955];pyruvate kinase activity [GO:0004743];thyroid hormone binding [GO:0070324]	FUNCTION: Glycolytic enzyme that catalyzes the transfer of a phosphoryl group from phosphoenolpyruvate (PEP) to ADP, generating ATP (By similarity). Stimulates POU5F1-mediated transcriptional activation (By similarity). Promotes in a STAT1-dependent manner, the expression of the immune checkpoint protein CD274 in ARNTL/BMAL1-deficient macrophages (PubMed:29996098). {ECO:0000250|UniProtKB:P14618, …	2.7.1.40	glycolysis;PATHWAY: Carbohydrate degradation;pyruvate from D-glyceraldehyde 3-phosphate: step 5/5.	SUBCELLULAR LOCATION: Cytoplasm {ECO:0000250|UniProtKB:P14618}. Nucleus {ECO:0000250|UniProtKB:P14618}. Note=Translocates to the nucleus in response to different apoptotic stimuli. Nuclear translocation is sufficient to induce cell death that is caspase independent, isoform-specific and independent of its enzymatic activity. {ECO:0000250|UniProtKB:P14618}.	8	86.8	86.8	85.7	57.844	56	56	54	43	44	35	38	42	40	42	16	13	20
1999	G5E8R3;E9QPD7;Q05920	Pyruvate carboxylase, mitochondrial (EC 6.4.1.1) (Pyruvic carboxylase) (PCB);Pyruvate carboxylase (EC 6.4.1.1);Pyruvate carboxylase (EC 6.4.1.1)	Pc	21244000000	21834000000	14728000000	12361000000	24415000000	19292000000	11458000000	30356000000	8903000000	14191000000	18140000000	16436000000	16966000000	17168000000	17411000000	15890000000	17047000000					gluconeogenesis [GO:0006094];lipid metabolic process [GO:0006629];negative regulation of gene expression [GO:0010629];oxaloacetate metabolic process [GO:0006107];positive regulation by host of viral process [GO:0044794];positive regulation by host of viral release from host cell [GO:0044791];positive regulation of phospholipid biosynthetic process [GO:0071073];pyruvate metabolic process [GO:00060…	cytoplasm [GO:0005737];mitochondrial inner membrane [GO:0005743];mitochondrial matrix [GO:0005759];mitochondrion [GO:0005739]	ATP binding [GO:0005524];biotin binding [GO:0009374];carboxylic acid binding [GO:0031406];identical protein binding [GO:0042802];metal ion binding [GO:0046872];pyruvate carboxylase activity [GO:0004736]	FUNCTION: Catalyzes a 2-step reaction, involving the ATP-dependent carboxylation of the covalently attached biotin in the first step and the transfer of the carboxyl group to pyruvate in the second. {ECO:0000256|PIRNR:PIRNR001594}.;FUNCTION: Pyruvate carboxylase catalyzes a 2-step reaction, involving the ATP-dependent carboxylation of the covalently attached biotin in the first step and the trans…	6.4.1.1	gluconeogenesis.;PATHWAY: Carbohydrate biosynthesis	SUBCELLULAR LOCATION: Mitochondrion matrix.	5	78.9	78.9	73.8	129.7	104	104	93	83	76	65	60	63	64	56	80	77	73
5012	Q80XN0;D3Z2Y8	D-beta-hydroxybutyrate dehydrogenase, mitochondrial (EC 1.1.1.30) (3-hydroxybutyrate dehydrogenase) (BDH);D-beta-hydroxybutyrate dehydrogenase, mitochondrial (Fragment)	Bdh1	22682000000	18211000000	17788000000	27148000000	24566000000	9326300000	10871000000	8717300000	10160000000	7828400000	17976000000	23333000000	22932000000	18616000000	19763000000	17814000000	19389000000	YES	3-hydroxybutyrate dehydrogenase, type 1	all 14	literature, APEX_matrix, targetP signal+, Rickettsial homolog, mito protein domain, induction, coexpression, MS/MS++		matrix side of mitochondrial inner membrane [GO:0099617];mitochondrial inner membrane [GO:0005743];mitochondrial matrix [GO:0005759];mitochondrion [GO:0005739];nucleoplasm [GO:0005654]	3-hydroxybutyrate dehydrogenase activity [GO:0003858];oxidoreductase activity [GO:0016491];phospholipid binding [GO:0005543]		1.1.1.30		SUBCELLULAR LOCATION: Mitochondrion inner membrane {ECO:0000250|UniProtKB:Q02337}. Mitochondrion matrix {ECO:0000250|UniProtKB:Q02337}.	7	76.7	76.7	74.9	38.299	34	34	33	31	31	24	23	24	23	26	26	27	28
5796	Q8QZT1	Acetyl-CoA acetyltransferase, mitochondrial (EC 2.3.1.9) (Acetoacetyl-CoA thiolase)	Acat1	21613000000	18854000000	8405100000	9988500000	6467100000	14066000000	6915900000	9052900000	7191600000	8153200000	17934000000	17020000000	17664000000	16849000000	16043000000	13415000000	13487000000	YES	acetyl-Coenzyme A acetyltransferase 1	all 14	literature, APEX_matrix, targetP signal, Rickettsial homolog, mito protein domain, induction, coexpression+, MS/MS++	acetyl-CoA biosynthetic process [GO:0006085];acetyl-CoA catabolic process [GO:0046356];adipose tissue development [GO:0060612];brain development [GO:0007420];coenzyme A biosynthetic process [GO:0015937];coenzyme A metabolic process [GO:0015936];fatty acid beta-oxidation [GO:0006635];isoleucine catabolic process [GO:0006550];ketone body catabolic process [GO:0046952];liver development [GO:0001889]…	mitochondrial inner membrane [GO:0005743];mitochondrial matrix [GO:0005759];mitochondrion [GO:0005739]	acetyl-CoA C-acetyltransferase activity [GO:0003985];acetyl-CoA C-acyltransferase activity [GO:0003988];C-acetyltransferase activity [GO:0016453];coenzyme binding [GO:0050662];enzyme binding [GO:0019899];metal ion binding [GO:0046872];protein homodimerization activity [GO:0042803]	FUNCTION: This is one of the enzymes that catalyzes the last step of the mitochondrial beta-oxidation pathway, an aerobic process breaking down fatty acids into acetyl-CoA. Using free coenzyme A/CoA, catalyzes the thiolytic cleavage of medium- to long-chain 3-oxoacyl-CoAs into acetyl-CoA and a fatty acyl-CoA shortened by two carbon atoms. The activity of the enzyme is reversible and it can also c…	2.3.1.9	fatty acid beta-oxidation. {ECO:0000250|UniProtKB:P24752}.;PATHWAY: Lipid metabolism	SUBCELLULAR LOCATION: Mitochondrion {ECO:0000250|UniProtKB:P24752}.	1	79.2	79.2	79.2	44.816	33	33	33	30	24	22	23	22	20	22	24	22	19
3459	P61264	Syntaxin-1B	Stx1b	33227000	0	0	0	0	0	0	0	0	19810000	17914000000	16403000000	17021000000	16880000000	15995000000	14507000000	13545000000					calcium ion-regulated exocytosis of neurotransmitter [GO:0048791];exocytic insertion of neurotransmitter receptor to postsynaptic membrane [GO:0098967];exocytosis [GO:0006887];intracellular protein transport [GO:0006886];negative regulation of macropinocytosis [GO:1905302];negative regulation of neuron projection development [GO:0010977];negative regulation of synaptic vesicle recycling [GO:19034…	axon [GO:0030424];centrosome [GO:0005813];cytoplasm [GO:0005737];endomembrane system [GO:0012505];integral component of membrane [GO:0016021];integral component of presynaptic membrane [GO:0099056];membrane [GO:0016020];neuromuscular junction [GO:0031594];nuclear lamina [GO:0005652];nucleoplasm [GO:0005654];nucleus [GO:0005634];plasma membrane [GO:0005886];presynapse [GO:0098793];presynaptic acti…	protein domain specific binding [GO:0019904];protein kinase binding [GO:0019901];signaling receptor binding [GO:0005102];SNAP receptor activity [GO:0005484];SNARE binding [GO:0000149]	FUNCTION: Potentially involved in docking of synaptic vesicles at presynaptic active zones (By similarity). May mediate Ca(2+)-regulation of exocytosis acrosomal reaction in sperm. {ECO:0000250, ECO:0000269|PubMed:15774481}.			Single-pass type IV membrane protein {ECO:0000305}.;SUBCELLULAR LOCATION: Membrane {ECO:0000305}	2	62.8	55.2	55.2	33.244	24	20	20	24	19	19	20	22	21	20	3	1	1
256	A0A0R3P9C8;Q9DC69	NADH dehydrogenase [ubiquinone] 1 alpha subcomplex subunit 9, mitochondrial (Complex I-39kD) (CI-39kD) (NADH-ubiquinone oxidoreductase 39 kDa subunit);NADH dehydrogenase [ubiquinone] 1 alpha subcomplex subunit 9, mitochondrial	Ndufa9	16134000000	13733000000	14521000000	13903000000	13068000000	14409000000	11583000000	10299000000	11121000000	10238000000	17884000000	20562000000	18933000000	17264000000	18405000000	14846000000	15363000000	YES	NADH dehydrogenase (ubiquinone) 1 alpha subcomplex, 9	all 14	literature, APEX_matrix, targetP signal+, mito protein domain, induction, coexpression++, MS/MS++	circadian rhythm [GO:0007623];mitochondrial respiratory chain complex I assembly [GO:0032981];response to glucose [GO:0009749];ubiquinone-6 biosynthetic process [GO:1901006]	mitochondrial inner membrane [GO:0005743];mitochondrial matrix [GO:0005759];mitochondrial membrane [GO:0031966];mitochondrial respiratory chain complex I [GO:0005747];mitochondrion [GO:0005739];nucleoplasm [GO:0005654]	NADH dehydrogenase activity [GO:0003954];protein-containing complex binding [GO:0044877]	FUNCTION: Accessory subunit of the mitochondrial membrane respiratory chain NADH dehydrogenase (Complex I), that is believed not to be involved in catalysis. Complex I functions in the transfer of electrons from NADH to the respiratory chain. The immediate electron acceptor for the enzyme is believed to be ubiquinone. {ECO:0000250|UniProtKB:Q16795}.			SUBCELLULAR LOCATION: Mitochondrion matrix {ECO:0000250|UniProtKB:Q16795}.	2	79.6	79.6	79.6	42.121	41	41	41	32	36	28	30	30	31	29	28	31	31
3422	P60202	Myelin proteolipid protein (PLP) (Lipophilin)	Plp1	0	0	0	0	16688000	0	0	0	0	0	17843000000	12914000000	14255000000	14127000000	13187000000	12872000000	14385000000					astrocyte development [GO:0014002];axon development [GO:0061564];axon ensheathment [GO:0008366];cell maturation [GO:0048469];central nervous system myelination [GO:0022010];glial cell differentiation [GO:0010001];inflammatory response [GO:0006954];integrin-mediated signaling pathway [GO:0007229];long-chain fatty acid biosynthetic process [GO:0042759];myelination [GO:0042552];neuron projection dev…	integral component of membrane [GO:0016021];myelin sheath [GO:0043209];plasma membrane [GO:0005886]	identical protein binding [GO:0042802];structural constituent of myelin sheath [GO:0019911];structural molecule activity [GO:0005198]	FUNCTION: This is the major myelin protein from the central nervous system. It plays an important role in the formation or maintenance of the multilamellar structure of myelin.			Multi-pass membrane protein {ECO:0000269|PubMed:17634366}. Myelin membrane {ECO:0000269|PubMed:17634366}. Note=Colocalizes with SIRT2 in internodal regions, at paranodal axoglial junction and Schmidt-Lanterman incisures of myelin sheat.;SUBCELLULAR LOCATION: Cell membrane {ECO:0000269|PubMed:17634366}	1	35.4	35.4	35.4	30.077	11	11	11	9	9	7	8	9	9	8	0	0	0
2797	P09103	Protein disulfide-isomerase (PDI) (EC 5.3.4.1) (Cellular thyroid hormone-binding protein) (Endoplasmic reticulum resident protein 59) (ER protein 59) (ERp59) (Prolyl 4-hydroxylase subunit beta) (p55)	P4hb	30666000000	28580000000	21581000000	22239000000	21330000000	22469000000	6869300000	20810000000	19096000000	21918000000	17563000000	13785000000	14090000000	14225000000	14095000000	13399000000	14248000000	YES	prolyl 4-hydroxylase, beta polypeptide	cerebrum, brainstem, spinalcord, kidney, liver, skeletalmuscle, adipose, smallintestine, largeintestine, stomach, placenta, testis	APEX_IMS, Rickettsial homolog, mito protein domain	cell redox homeostasis [GO:0045454];cellular response to hypoxia [GO:0071456];cellular response to interleukin-7 [GO:0098761];peptidyl-proline hydroxylation to 4-hydroxy-L-proline [GO:0018401];positive regulation of viral entry into host cell [GO:0046598];protein folding [GO:0006457];regulation of oxidative stress-induced intrinsic apoptotic signaling pathway [GO:1902175];response to endoplasmic …	endoplasmic reticulum [GO:0005783];endoplasmic reticulum chaperone complex [GO:0034663];endoplasmic reticulum lumen [GO:0005788];endoplasmic reticulum-Golgi intermediate compartment [GO:0005793];external side of plasma membrane [GO:0009897];melanosome [GO:0042470];procollagen-proline 4-dioxygenase complex [GO:0016222]	enzyme binding [GO:0019899];integrin binding [GO:0005178];peptide disulfide oxidoreductase activity [GO:0015037];procollagen-proline 4-dioxygenase activity [GO:0004656];protein disulfide isomerase activity [GO:0003756];protein heterodimerization activity [GO:0046982]	FUNCTION: This multifunctional protein catalyzes the formation, breakage and rearrangement of disulfide bonds. At the cell surface, seems to act as a reductase that cleaves disulfide bonds of proteins attached to the cell. May therefore cause structural modifications of exofacial proteins. Inside the cell, seems to form/rearrange disulfide bonds of nascent proteins. At high concentrations, functi…	5.3.4.1		Peripheral membrane protein {ECO:0000305}. Note=Highly abundant. In some cell types, seems to be also secreted or associated with the plasma membrane, where it undergoes constant shedding and replacement from intracellular sources. Localizes near CD4-enriched regions on lymphoid cell surfaces. Colocalizes with MTTP in the endoplasmic reticulum. {ECO:0000250|UniProtKB:P07237}.;SUBCELLULAR LOCATION…	2	83.1	83.1	83.1	57.058	52	52	51	47	46	32	33	35	34	30	46	47	44
2740	P03930	ATP synthase protein 8 (A6L) (F-ATPase subunit 8)	Mtatp8	9936300000	8870200000	13135000000	9896500000	10339000000	12741000000	12164000000	11597000000	12033000000	10076000000	17560000000	16093000000	16681000000	16779000000	14426000000	13315000000	14216000000	YES	ATP synthase F0 subunit 8	all 14	literature, mito protein domain+, MS/MS++	ATP synthesis coupled proton transport [GO:0015986]	integral component of membrane [GO:0016021];mitochondrial proton-transporting ATP synthase complex [GO:0005753];mitochondrial proton-transporting ATP synthase complex, coupling factor F(o) [GO:0000276];mitochondrion [GO:0005739]	proton transmembrane transporter activity [GO:0015078]	FUNCTION: Mitochondrial membrane ATP synthase (F(1)F(0) ATP synthase or Complex V) produces ATP from ADP in the presence of a proton gradient across the membrane which is generated by electron transport complexes of the respiratory chain. F-type ATPases consist of two structural domains, F(1) - containing the extramembraneous catalytic core and F(0) - containing the membrane proton channel, linke…			Single-pass membrane protein.;SUBCELLULAR LOCATION: Mitochondrion membrane	1	59.7	59.7	59.7	7.7662	7	7	7	5	4	3	3	3	3	3	3	4	4
2136	Q9R0K7;F8WHB1;Q3UHH0	Plasma membrane calcium-transporting ATPase 2 (PMCA2) (EC 7.2.2.10) (Plasma membrane calcium ATPase isoform 2) (Plasma membrane calcium pump isoform 2);Calcium-transporting ATPase (EC 7.2.2.10);Calcium-transporting ATPase (EC 7.2.2.10)	Atp2b2	299680000	303500000	484650000	382720000	316600000	309670000	436390000	299310000	385330000	475630000	17543000000	13344000000	12865000000	13282000000	13097000000	12171000000	12636000000					auditory receptor cell stereocilium organization [GO:0060088];calcium ion transport [GO:0006816];cell morphogenesis [GO:0000902];cellular calcium ion homeostasis [GO:0006874];cerebellar granule cell differentiation [GO:0021707];cerebellar Purkinje cell differentiation [GO:0021702];cerebellar Purkinje cell layer morphogenesis [GO:0021692];cerebellum development [GO:0021549];cGMP metabolic process …	apical plasma membrane [GO:0016324];cell junction [GO:0030054];cilium [GO:0005929];cytoplasm [GO:0005737];dendrite [GO:0030425];endoplasmic reticulum [GO:0005783];GABA-ergic synapse [GO:0098982];glutamatergic synapse [GO:0098978];integral component of membrane [GO:0016021];integral component of postsynaptic density membrane [GO:0099061];integral component of postsynaptic membrane [GO:0099055];int…	ATP binding [GO:0005524];calcium ion binding [GO:0005509];calcium transmembrane transporter activity, phosphorylative mechanism [GO:0005388];calcium-dependent ATPase activity [GO:0030899];calcium-transporting ATPase activity involved in regulation of postsynaptic cytosolic calcium ion concentration [GO:1905059];calcium-transporting ATPase activity involved in regulation of presynaptic cytosolic c…	FUNCTION: This magnesium-dependent enzyme catalyzes the hydrolysis of ATP coupled with the transport of calcium out of the cell. Plays a role in maintaining balance and hearing. {ECO:0000269|PubMed:9668038}.;FUNCTION: This magnesium-dependent enzyme catalyzes the hydrolysis of ATP coupled with the transport of calcium. {ECO:0000256|RuleBase:RU361146}.	7.2.2.10		Multi-pass membrane protein {ECO:0000255}.;Multi-pass membrane protein {ECO:0000256|RuleBase:RU361146}.;SUBCELLULAR LOCATION: Cell junction, synapse {ECO:0000269|PubMed:12209837}. Cell membrane {ECO:0000255};SUBCELLULAR LOCATION: Membrane {ECO:0000256|RuleBase:RU361146}	3	59.4	59.4	6.7	132.59	88	88	6	73	63	49	55	55	53	54	7	5	5
6902	Q9D3D9	ATP synthase subunit delta, mitochondrial (ATP synthase F1 subunit delta) (F-ATPase delta subunit)	Atp5f1d	16734000000	17188000000	22022000000	20118000000	17343000000	21536000000	16026000000	23178000000	25715000000	24855000000	17526000000	25127000000	26680000000	26902000000	24716000000	24245000000	27810000000	YES	ATP synthase, H+ transporting, mitochondrial F1 complex, delta subunit	all 14	literature, APEX_matrix, targetP signal, yeast mito homolog++, Rickettsial homolog, mito protein domain+, induction, coexpression++, MS/MS+	aerobic respiration [GO:0009060];ATP metabolic process [GO:0046034];ATP synthesis coupled proton transport [GO:0015986];mitochondrial proton-transporting ATP synthase complex assembly [GO:0033615];proton transmembrane transport [GO:1902600]	mitochondrial envelope [GO:0005740];mitochondrial inner membrane [GO:0005743];mitochondrial proton-transporting ATP synthase complex [GO:0005753];mitochondrial proton-transporting ATP synthase complex, catalytic core F(1) [GO:0000275];mitochondrion [GO:0005739];proton-transporting ATP synthase complex [GO:0045259];proton-transporting ATP synthase complex, catalytic core F(1) [GO:0045261]	ATPase activity [GO:0016887];protein-containing complex binding [GO:0044877];proton transmembrane transporter activity [GO:0015078];proton-transporting ATP synthase activity, rotational mechanism [GO:0046933]	FUNCTION: Mitochondrial membrane ATP synthase (F(1)F(0) ATP synthase or Complex V) produces ATP from ADP in the presence of a proton gradient across the membrane which is generated by electron transport complexes of the respiratory chain. F-type ATPases consist of two structural domains, F(1) - containing the extramembraneous catalytic core, and F(0) - containing the membrane proton channel, link…			SUBCELLULAR LOCATION: Mitochondrion. Mitochondrion inner membrane.	2	64.9	64.9	64.9	17.6	9	9	9	8	6	6	5	5	5	5	5	6	6
2576	O55125	Protein NipSnap homolog 1 (NipSnap1)	Nipsnap1	9683100000	9824100000	9004000000	9092600000	8673800000	8271200000	9188400000	9373900000	8840100000	7194600000	17516000000	20270000000	17567000000	15745000000	16952000000	13272000000	14245000000	YES	4-nitrophenylphosphatase domain and non-neuronal SNAP25-like protein homolog 1 (C. elegans)	all 14	APEX_matrix, targetP signal+, coexpression, MS/MS++	sensory perception of pain [GO:0019233]	membrane [GO:0016020];mitochondrial inner membrane [GO:0005743];mitochondrion [GO:0005739];synaptic membrane [GO:0097060]	neurotransmitter binding [GO:0042165]					2	80.6	80.6	78.5	33.363	33	33	32	27	26	20	20	20	19	19	22	21	20
6659	Q9CR62;Q5SX46	Mitochondrial 2-oxoglutarate/malate carrier protein (OGCP) (Solute carrier family 25 member 11);Mitochondrial 2-oxoglutarate/malate carrier protein (Fragment)	Slc25a11	7491700000	7981200000	10273000000	9034600000	8745000000	9520000000	7297600000	7972500000	8487800000	6929000000	17382000000	15796000000	16047000000	15576000000	14760000000	14620000000	12458000000	YES	solute carrier family 25 (mitochondrial carrier oxoglutarate carrier), member 11	all 14	literature, yeast mito homolog+, mito protein domain+, induction, coexpression, MS/MS++		integral component of membrane [GO:0016021];mitochondrial inner membrane [GO:0005743];mitochondrion [GO:0005739]	alpha-ketoglutarate transmembrane transporter activity [GO:0015139];oxoglutarate:malate antiporter activity [GO:0015367]	FUNCTION: Catalyzes the transport of 2-oxoglutarate across the inner mitochondrial membrane in an electroneutral exchange for malate or other dicarboxylic acids, and plays an important role in several metabolic processes, including the malate-aspartate shuttle, the oxoglutarate/isocitrate shuttle, in gluconeogenesis from lactate, and in nitrogen metabolism (By similarity). Maintains mitochondrial…			Multi-pass membrane protein {ECO:0000250|UniProtKB:P97700}.;SUBCELLULAR LOCATION: Mitochondrion inner membrane {ECO:0000250|UniProtKB:P97700}	3	82.5	82.5	82.5	34.155	37	37	37	29	31	25	22	22	24	25	24	25	25
6082	Q91V61;Q3U4F0	Sideroflexin-3;Sideroflexin-3	Sfxn3	2646900000	2240600000	3927800000	3179600000	2957500000	3702600000	3087100000	2807300000	4101000000	3439300000	17331000000	15136000000	15532000000	16303000000	15587000000	14645000000	14798000000	YES	sideroflexin 3	cerebrum, cerebellum, brainstem, spinalcord, kidney, liver, skeletalmuscle, adipose, smallintestine, largeintestine, stomach, placenta, testis	yeast mito homolog, mito protein domain+, MS/MS++	mitochondrial transmembrane transport [GO:1990542];one-carbon metabolic process [GO:0006730];serine import into mitochondrion [GO:0140300]	integral component of membrane [GO:0016021];mitochondrial membrane [GO:0031966];mitochondrion [GO:0005739]	ion transmembrane transporter activity [GO:0015075];serine transmembrane transporter activity [GO:0022889]	FUNCTION: Mitochondrial serine transporter that mediates transport of serine into mitochondria, an important step of the one-carbon metabolism pathway. Mitochondrial serine is converted to glycine and formate, which then exits to the cytosol where it is used to generate the charged folates that serve as one-carbon donors. {ECO:0000250|UniProtKB:Q9BWM7}.			Multi-pass membrane protein {ECO:0000255}.;SUBCELLULAR LOCATION: Mitochondrion membrane {ECO:0000250|UniProtKB:Q9BWM7}	3	79.4	79.4	79.4	35.406	34	34	33	26	23	20	20	19	21	20	14	13	13
6638	Q9CQZ5	NADH dehydrogenase [ubiquinone] 1 alpha subcomplex subunit 6 (Complex I-B14) (CI-B14) (NADH-ubiquinone oxidoreductase B14 subunit)	Ndufa6	9437300000	10825000000	13494000000	11007000000	10923000000	12943000000	13065000000	12444000000	13937000000	11847000000	17214000000	16393000000	17015000000	16109000000	14660000000	12485000000	12841000000	YES	NADH dehydrogenase (ubiquinone) 1 alpha subcomplex, 6 (B14)	all 14	literature, APEX_matrix, targetP signal, mito protein domain+, induction, coexpression++, MS/MS++	mitochondrial respiratory chain complex I assembly [GO:0032981];oxidation-reduction process [GO:0055114];response to oxidative stress [GO:0006979]	mitochondrial membrane [GO:0031966];mitochondrial respiratory chain complex I [GO:0005747];mitochondrion [GO:0005739]		FUNCTION: Accessory subunit of the mitochondrial membrane respiratory chain NADH dehydrogenase (Complex I), that is believed to be not involved in catalysis. Required for proper complex I assembly. Complex I functions in the transfer of electrons from NADH to the respiratory chain. The immediate electron acceptor for the enzyme is believed to be ubiquinone. {ECO:0000250|UniProtKB:P56556}.			Matrix side {ECO:0000250|UniProtKB:P56556}.;Peripheral membrane protein {ECO:0000250|UniProtKB:P56556};SUBCELLULAR LOCATION: Mitochondrion inner membrane {ECO:0000250|UniProtKB:P56556}	3	83.2	83.2	80.9	15.283	21	21	17	19	18	15	16	15	15	15	15	13	15
7127	Q9DCS9;D3YUK4	NADH dehydrogenase [ubiquinone] 1 beta subcomplex subunit 10 (Complex I-PDSW) (CI-PDSW) (NADH-ubiquinone oxidoreductase PDSW subunit);NADH dehydrogenase [ubiquinone] 1 beta subcomplex subunit 10 (Fragment)	Ndufb10	10257000000	10224000000	10888000000	11703000000	10401000000	13171000000	18381000000	15812000000	17840000000	16050000000	17140000000	18333000000	18086000000	17188000000	17262000000	15801000000	15667000000	YES	NADH dehydrogenase (ubiquinone) 1 beta subcomplex, 10	all 14	literature, APEX_matrix, mito protein domain+, induction, coexpression++, MS/MS++	mitochondrial respiratory chain complex I assembly [GO:0032981];oxidation-reduction process [GO:0055114]	mitochondrial inner membrane [GO:0005743];mitochondrial respiratory chain complex I [GO:0005747];mitochondrion [GO:0005739]		FUNCTION: Accessory subunit of the mitochondrial membrane respiratory chain NADH dehydrogenase (Complex I), that is believed not to be involved in catalysis. Complex I functions in the transfer of electrons from NADH to the respiratory chain. The immediate electron acceptor for the enzyme is believed to be ubiquinone. {ECO:0000250|UniProtKB:O96000}.			Matrix side {ECO:0000250|UniProtKB:O96000}.;Peripheral membrane protein {ECO:0000250|UniProtKB:O96000};SUBCELLULAR LOCATION: Mitochondrion inner membrane {ECO:0000250|UniProtKB:O96000}	2	85.8	85.8	85.8	21.024	28	28	28	27	26	24	24	24	27	25	24	25	24
6133	Q91WD5;D3YXT0	NADH dehydrogenase [ubiquinone] iron-sulfur protein 2, mitochondrial (EC 1.6.99.3) (EC 7.1.1.2) (Complex I-49kD) (CI-49kD) (NADH-ubiquinone oxidoreductase 49 kDa subunit);NADH dehydrogenase [ubiquinone] iron-sulfur protein 2, mitochondrial	Ndufs2	19607000000	18110000000	20572000000	20484000000	17042000000	21714000000	23143000000	19798000000	22087000000	18743000000	17033000000	29335000000	26145000000	24679000000	23425000000	20924000000	21667000000	YES	NADH dehydrogenase (ubiquinone) Fe-S protein 2	all 14	literature, APEX_matrix, targetP signal, Rickettsial homolog, mito protein domain, induction, coexpression++, MS/MS++	mitochondrial ATP synthesis coupled electron transport [GO:0042775];response to oxidative stress [GO:0006979]	mitochondrial respiratory chain complex I [GO:0005747];mitochondrion [GO:0005739];nucleoplasm [GO:0005654]	4 iron, 4 sulfur cluster binding [GO:0051539];metal ion binding [GO:0046872];NAD binding [GO:0051287];NADH dehydrogenase (ubiquinone) activity [GO:0008137];oxidoreductase activity, acting on NAD(P)H [GO:0016651];quinone binding [GO:0048038];ubiquitin protein ligase binding [GO:0031625]	FUNCTION: Core subunit of the mitochondrial membrane respiratory chain NADH dehydrogenase (Complex I) that is believed to belong to the minimal assembly required for catalysis. Complex I functions in the transfer of electrons from NADH to the respiratory chain. The immediate electron acceptor for the enzyme is believed to be ubiquinone. {ECO:0000250|UniProtKB:O75306}.	1.6.99.3;7.1.1.2		Matrix side {ECO:0000250|UniProtKB:O75306}.;Peripheral membrane protein {ECO:0000250|UniProtKB:O75306};SUBCELLULAR LOCATION: Mitochondrion inner membrane {ECO:0000250|UniProtKB:O75306}	3	77.1	77.1	64.4	52.625	45	45	38	38	36	32	32	33	31	32	35	35	35
6090	Q91VA7	Isocitrate dehydrogenase [NAD] subunit, mitochondrial	Idh3b	3511800000	4075900000	4466800000	3854900000	5069900000	8978200000	6168100000	8785700000	6435100000	6122500000	17022000000	17244000000	17422000000	17504000000	16165000000	15347000000	13963000000	YES	isocitrate dehydrogenase 3 (NAD+) beta	all 14	literature, APEX_matrix, targetP signal+, yeast mito homolog+, Rickettsial homolog, mito protein domain, induction, coexpression, MS/MS++	2-oxoglutarate metabolic process [GO:0006103];isocitrate metabolic process [GO:0006102];NADH metabolic process [GO:0006734];tricarboxylic acid cycle [GO:0006099]	mitochondrion [GO:0005739]	isocitrate dehydrogenase (NAD+) activity [GO:0004449];magnesium ion binding [GO:0000287];NAD binding [GO:0051287]				SUBCELLULAR LOCATION: Mitochondrion {ECO:0000256|RuleBase:RU361266}.	2	58.1	58.1	58.1	42.194	31	31	31	28	30	26	28	29	27	25	24	22	24
6936	Q9D6J6	NADH dehydrogenase [ubiquinone] flavoprotein 2, mitochondrial (EC 1.6.99.3) (EC 7.1.1.2) (NADH-ubiquinone oxidoreductase 24 kDa subunit)	Ndufv2	12690000000	13800000000	16083000000	13500000000	12475000000	14257000000	16056000000	13716000000	15823000000	12395000000	16967000000	18869000000	20198000000	18323000000	18872000000	17421000000	18797000000	YES	NADH dehydrogenase (ubiquinone) flavoprotein 2	all 14	literature, APEX_matrix, targetP signal+, Rickettsial homolog, induction, coexpression++, MS/MS++	cardiac muscle tissue development [GO:0048738];mitochondrial electron transport, NADH to ubiquinone [GO:0006120];nervous system development [GO:0007399]	mitochondrial respiratory chain complex I [GO:0005747];mitochondrion [GO:0005739];myelin sheath [GO:0043209]	2 iron, 2 sulfur cluster binding [GO:0051537];metal ion binding [GO:0046872];NADH dehydrogenase (ubiquinone) activity [GO:0008137]	FUNCTION: Core subunit of the mitochondrial membrane respiratory chain NADH dehydrogenase (Complex I) that is believed to belong to the minimal assembly required for catalysis. Complex I functions in the transfer of electrons from NADH to the respiratory chain. The immediate electron acceptor for the enzyme is believed to be ubiquinone (By similarity). {ECO:0000250}.	1.6.99.3;7.1.1.2		SUBCELLULAR LOCATION: Mitochondrion inner membrane {ECO:0000250}.	3	77.8	77.8	77.8	27.285	25	25	25	23	21	21	19	20	21	20	21	21	21
6939	Q9D6M3;E9PY45;E9PV90;E9Q6M6	Mitochondrial glutamate carrier 1 (GC-1) (Glutamate/H(+) symporter 1) (Solute carrier family 25 member 22);Mitochondrial glutamate carrier 1 (Fragment);Mitochondrial glutamate carrier 1 (Fragment);Mitochondrial glutamate carrier 1	Slc25a22	802120000	453990000	563790000	112910000	211710000	537000000	555300000	320430000	175800000	345170000	16908000000	12732000000	13381000000	13855000000	13006000000	13197000000	12254000000	YES	solute carrier family 25 (mitochondrial carrier, glutamate), member 22	cerebrum, cerebellum, brainstem, spinalcord, kidney, liver, heart, adipose, smallintestine, largeintestine, stomach, placenta, testis	literature, yeast mito homolog+, mito protein domain+, MS/MS++	aspartate transmembrane transport [GO:0015810];L-glutamate transmembrane transport [GO:0015813];malate-aspartate shuttle [GO:0043490]	integral component of membrane [GO:0016021];mitochondrial inner membrane [GO:0005743];mitochondrion [GO:0005739]	L-aspartate transmembrane transporter activity [GO:0015183];L-glutamate transmembrane transporter activity [GO:0005313];symporter activity [GO:0015293];transmembrane transporter activity [GO:0022857]	FUNCTION: Involved in the transport of glutamate across the inner mitochondrial membrane. Glutamate is cotransported with H(+) (By similarity). {ECO:0000250}.			Multi-pass membrane protein {ECO:0000305}.;SUBCELLULAR LOCATION: Mitochondrion inner membrane {ECO:0000305}	13	83.6	83.6	38.1	34.67	31	31	13	28	26	27	26	25	26	26	9	7	7
5205	Q8BJ64	Choline dehydrogenase, mitochondrial (CDH) (CHD) (EC 1.1.99.1)	Chdh	30655000000	28002000000	28485000000	25710000000	15247000000	31069000000	26011000000	18446000000	26947000000	20763000000	16884000000	14691000000	15533000000	14983000000	14530000000	13176000000	12720000000	YES	choline dehydrogenase	spinalcord, kidney, liver, adipose, smallintestine, largeintestine, stomach, placenta, testis	APEX_matrix, targetP signal+, mito protein domain, coexpression, MS/MS++	glycine betaine biosynthetic process from choline [GO:0019285]	mitochondrial inner membrane [GO:0005743];mitochondrion [GO:0005739]	choline dehydrogenase activity [GO:0008812];flavin adenine dinucleotide binding [GO:0050660]		1.1.99.1	betaine aldehyde from choline (cytochrome c reductase route): step 1/1.;betaine biosynthesis via choline pathway;PATHWAY: Amine and polyamine biosynthesis	SUBCELLULAR LOCATION: Mitochondrion inner membrane {ECO:0000269|PubMed:20371614}.	1	84.1	84.1	84.1	66.414	67	67	67	55	47	36	36	33	33	32	50	50	50
3308	P52503;A0A1Y7VM38;A0A1Y7VKP8	NADH dehydrogenase [ubiquinone] iron-sulfur protein 6, mitochondrial (Complex I-13kD-A) (CI-13kD-A) (NADH-ubiquinone oxidoreductase 13 kDa-A subunit);NADH dehydrogenase [ubiquinone] iron-sulfur protein 6, mitochondrial;NADH dehydrogenase [ubiquinone] iron-sulfur protein 6, mitochondrial	Ndufs6	14312000000	11999000000	19404000000	16067000000	16194000000	19433000000	22143000000	19893000000	21261000000	19997000000	16653000000	23012000000	21276000000	22682000000	23252000000	21991000000	19877000000	YES	NADH dehydrogenase (ubiquinone) Fe-S protein 6	all 14	literature, APEX_matrix, targetP signal+, mito protein domain+, coexpression++, MS/MS++	cardiovascular system development [GO:0072358];fatty acid metabolic process [GO:0006631];mitochondrial electron transport, NADH to ubiquinone [GO:0006120];mitochondrion morphogenesis [GO:0070584];multicellular organism aging [GO:0010259];multicellular organism growth [GO:0035264];muscle contraction [GO:0006936];reproductive system development [GO:0061458];respiratory electron transport chain [GO:…	mitochondrial respiratory chain complex I [GO:0005747];mitochondrion [GO:0005739]		FUNCTION: Accessory subunit of the mitochondrial membrane respiratory chain NADH dehydrogenase (Complex I), that is believed not to be involved in catalysis. Complex I functions in the transfer of electrons from NADH to the respiratory chain. The immediate electron acceptor for the enzyme is believed to be ubiquinone. {ECO:0000250|UniProtKB:O75380}.;FUNCTION: Accessory subunit of the mitochondria…			Matrix side {ECO:0000305}.;Peripheral membrane protein {ECO:0000305};SUBCELLULAR LOCATION: Mitochondrion inner membrane {ECO:0000256|PIRNR:PIRNR016564}.;SUBCELLULAR LOCATION: Mitochondrion inner membrane {ECO:0000305|PubMed:22474353}	3	67.2	67.2	67.2	13.02	10	10	10	7	6	6	5	5	6	5	6	6	6
3139	P35564	Calnexin	Canx	11481000000	13517000000	14117000000	12969000000	13609000000	12163000000	12986000000	13549000000	14665000000	12043000000	16489000000	15216000000	14989000000	14881000000	14045000000	12765000000	11280000000					aging [GO:0007568];clathrin-dependent endocytosis [GO:0072583];endoplasmic reticulum unfolded protein response [GO:0030968];protein folding [GO:0006457];synaptic vesicle endocytosis [GO:0048488]	axon [GO:0030424];cytoplasm [GO:0005737];dendrite cytoplasm [GO:0032839];dendritic spine [GO:0043197];endoplasmic reticulum [GO:0005783];endoplasmic reticulum membrane [GO:0005789];endoplasmic reticulum quality control compartment [GO:0044322];glutamatergic synapse [GO:0098978];integral component of lumenal side of endoplasmic reticulum membrane [GO:0071556];integral component of membrane [GO:001…	apolipoprotein binding [GO:0034185];calcium ion binding [GO:0005509];carbohydrate binding [GO:0030246];ionotropic glutamate receptor binding [GO:0035255];unfolded protein binding [GO:0051082]	FUNCTION: Calcium-binding protein that interacts with newly synthesized glycoproteins in the endoplasmic reticulum. It may act in assisting protein assembly and/or in the retention within the ER of unassembled protein subunits. It seems to play a major role in the quality control apparatus of the ER by the retention of incorrectly folded proteins. Associated with partial T-cell antigen receptor c…			Single-pass type I membrane protein {ECO:0000255}. Endoplasmic reticulum {ECO:0000250|UniProtKB:P27824}. Melanosome {ECO:0000250|UniProtKB:P27824}. Note=The palmitoylated form preferentially localizes to the perinuclear rough ER (By similarity). When bound to CD3 epsilon chains, calnexin's ER retention signal can be masked, permitting it to escape ER retention. {ECO:0000250|UniProtKB:P27824}.;SUB…	1	68.2	68.2	68.2	67.277	50	50	50	44	39	36	34	37	35	37	36	36	37
2935	P17182;Q6PHC1	Alpha-enolase (EC 4.2.1.11) (2-phospho-D-glycerate hydro-lyase) (Enolase 1) (Non-neural enolase) (NNE);Alpha-enolase (Eno1 protein)	Eno1	6168100000	6582000000	6796600000	7386300000	6807800000	9233900000	5418200000	9191700000	7868900000	11286000000	16430000000	17070000000	16725000000	15782000000	15787000000	13821000000	15427000000					cellular response to interleukin-7 [GO:0098761];glycolytic process [GO:0006096];in utero embryonic development [GO:0001701];positive regulation of binding [GO:0051099]	cell cortex region [GO:0099738];cell surface [GO:0009986];cytoplasm [GO:0005737];cytosol [GO:0005829];extrinsic component of plasma membrane [GO:0019897];growth cone [GO:0030426];membrane [GO:0016020];membrane raft [GO:0045121];myelin sheath [GO:0043209];neuron projection [GO:0043005];phosphopyruvate hydratase complex [GO:0000015];plasma membrane [GO:0005886];synaptic membrane [GO:0097060]	DNA-binding transcription repressor activity, RNA polymerase II-specific [GO:0001227];enzyme binding [GO:0019899];GTPase binding [GO:0051020];heat shock protein binding [GO:0031072];magnesium ion binding [GO:0000287];phosphopyruvate hydratase activity [GO:0004634];protein heterodimerization activity [GO:0046982];protein homodimerization activity [GO:0042803];RNA binding [GO:0003723];RNA polymeras…	FUNCTION: Multifunctional enzyme that, as well as its role in glycolysis, plays a part in various processes such as growth control, hypoxia tolerance and allergic responses (By similarity). May also function in the intravascular and pericellular fibrinolytic system due to its ability to serve as a receptor and activator of plasminogen on the cell surface of several cell-types such as leukocytes a…	4.2.1.11	glycolysis;PATHWAY: Carbohydrate degradation;pyruvate from D-glyceraldehyde 3-phosphate: step 4/5.	SUBCELLULAR LOCATION: Cytoplasm {ECO:0000250}. Cell membrane {ECO:0000250}. Note=Can translocate to the plasma membrane in either the homodimeric (alpha/alpha) or heterodimeric (alpha/gamma) form (By similarity). ENO1 is localized to the M-band. {ECO:0000250, ECO:0000269|PubMed:11229603}.	5	90.6	90.6	74.7	47.14	45	45	35	41	30	24	24	26	24	26	23	23	21
3385	P57780	Alpha-actinin-4 (Non-muscle alpha-actinin 4)	Actn4	16520000000	18561000000	21769000000	21517000000	22125000000	18739000000	20430000000	16280000000	18908000000	17081000000	16383000000	12305000000	12666000000	12520000000	11785000000	10870000000	10654000000					actin filament bundle assembly [GO:0051017];bicellular tight junction assembly [GO:0070830];negative regulation of cellular component movement [GO:0051271];negative regulation of substrate adhesion-dependent cell spreading [GO:1900025];peroxisome proliferator activated receptor signaling pathway [GO:0035357];positive regulation of cell migration [GO:0030335];positive regulation of cellular compon…	cell-cell junction [GO:0005911];cortical cytoskeleton [GO:0030863];cytoplasm [GO:0005737];cytosol [GO:0005829];neuron projection [GO:0043005];nuclear body [GO:0016604];nucleus [GO:0005634];perinuclear region of cytoplasm [GO:0048471];protein-containing complex [GO:0032991];pseudopodium [GO:0031143];ribonucleoprotein complex [GO:1990904];stress fiber [GO:0001725];Z disc [GO:0030018]	actin filament binding [GO:0051015];calcium ion binding [GO:0005509];chromatin DNA binding [GO:0031490];ion channel binding [GO:0044325];nuclear hormone receptor binding [GO:0035257];nuclear receptor transcription coactivator activity [GO:0030374];nucleoside binding [GO:0001882];protein homodimerization activity [GO:0042803];protein N-terminus binding [GO:0047485];protein-containing complex bindi…	FUNCTION: F-actin cross-linking protein which is thought to anchor actin to a variety of intracellular structures. This is a bundling protein. Probably involved in vesicular trafficking via its association with the CART complex. The CART complex is necessary for efficient transferrin receptor recycling but not for EGFR degradation (By similarity). Involved in tight junction assembly in epithelial…			SUBCELLULAR LOCATION: Nucleus {ECO:0000250|UniProtKB:O43707}. Cytoplasm {ECO:0000250|UniProtKB:O43707}. Cell junction {ECO:0000269|PubMed:18332111}. Cytoplasm, cytoskeleton, stress fiber {ECO:0000250|UniProtKB:O43707}. Note=Localized in cytoplasmic mRNP granules containing untranslated mRNAs. {ECO:0000250|UniProtKB:O43707}.	1	79.8	79.8	2.4	104.98	83	83	2	77	70	56	51	53	49	52	67	67	67
136	A0A0A6YY91	Neural cell adhesion molecule 1 (Fragment)	Ncam1	35894000	22591000	22430000	11345000	1064300	40486000	26363000	36415000	43880000	37375000	16367000000	13475000000	13718000000	13878000000	13991000000	13032000000	10990000000					cell adhesion [GO:0007155]	integral component of membrane [GO:0016021]						1	63.8	63.8	6.7	116.26	61	61	4	55	50	41	43	47	47	47	3	3	2
4867	Q7TMF3;A0A0R4J275;F6RBR6	NADH dehydrogenase [ubiquinone] 1 alpha subcomplex subunit 12 (Complex I-B17.2) (CI-B17.2) (CIB17.2) (NADH-ubiquinone oxidoreductase subunit B17.2);NADH dehydrogenase [ubiquinone] 1 alpha subcomplex subunit 12;NADH dehydrogenase [ubiquinone] 1 alpha subcomplex subunit 12	Ndufa12	10618000000	10561000000	12039000000	11695000000	10510000000	10238000000	10507000000	10425000000	10847000000	9085700000	16126000000	17409000000	16456000000	16107000000	14702000000	11900000000	11363000000	YES	NADH dehydrogenase (ubiquinone) 1 alpha subcomplex, 12	all 14	literature, APEX_matrix, Rickettsial homolog, coexpression++, MS/MS++	mitochondrial ATP synthesis coupled electron transport [GO:0042775];response to oxidative stress [GO:0006979]	cytosol [GO:0005829];mitochondrial inner membrane [GO:0005743];mitochondrial respiratory chain complex I [GO:0005747];mitochondrion [GO:0005739];respirasome [GO:0070469]	electron transfer activity [GO:0009055];NADH dehydrogenase (ubiquinone) activity [GO:0008137]	FUNCTION: Accessory subunit of the mitochondrial membrane respiratory chain NADH dehydrogenase (Complex I), that is believed not to be involved in catalysis. Complex I functions in the transfer of electrons from NADH to the respiratory chain. The immediate electron acceptor for the enzyme is believed to be ubiquinone. {ECO:0000250|UniProtKB:Q9UI09}.;FUNCTION: Accessory subunit of the mitochondria…			Matrix side {ECO:0000250|UniProtKB:Q9UI09}.;Matrix side {ECO:0000256|RuleBase:RU363103}.;Peripheral membrane protein {ECO:0000255};Peripheral membrane protein {ECO:0000256|RuleBase:RU363103};SUBCELLULAR LOCATION: Mitochondrion inner membrane {ECO:0000250|UniProtKB:Q9UI09};SUBCELLULAR LOCATION: Mitochondrion inner membrane {ECO:0000256|RuleBase:RU363103}	3	93.1	93.1	93.1	17.086	26	26	26	20	23	20	21	20	21	19	19	16	18
3201	P46096	Synaptotagmin-1 (Synaptotagmin I) (SytI) (p65)	Syt1	56013000	0	0	0	0	0	0	0	0	0	16075000000	17629000000	17697000000	15256000000	16064000000	13690000000	14220000000					brain development [GO:0007420];calcium ion-regulated exocytosis of neurotransmitter [GO:0048791];calcium-dependent activation of synaptic vesicle fusion [GO:0099502];calcium-ion regulated exocytosis [GO:0017156];cellular response to calcium ion [GO:0071277];detection of calcium ion [GO:0005513];fast, calcium ion-dependent exocytosis of neurotransmitter [GO:0098746];neurotransmitter secretion [GO:…	axon [GO:0030424];cell junction [GO:0030054];chromaffin granule membrane [GO:0042584];cytoplasm [GO:0005737];dense core granule [GO:0031045];excitatory synapse [GO:0060076];exocytic vesicle [GO:0070382];glutamatergic synapse [GO:0098978];Golgi apparatus [GO:0005794];hippocampal mossy fiber to CA3 synapse [GO:0098686];integral component of synaptic vesicle membrane [GO:0030285];intracellular organ…	calcium ion binding [GO:0005509];calcium ion sensor activity [GO:0061891];calcium-dependent phospholipid binding [GO:0005544];calcium-dependent protein binding [GO:0048306];calmodulin binding [GO:0005516];clathrin binding [GO:0030276];identical protein binding [GO:0042802];low-density lipoprotein particle receptor binding [GO:0050750];phosphatidylinositol-4,5-bisphosphate binding [GO:0005546];pho…	FUNCTION: Calcium sensor that participates in triggering neurotransmitter release at the synapse (PubMed:11242035). May have a regulatory role in the membrane interactions during trafficking of synaptic vesicles at the active zone of the synapse (PubMed:7961887). It binds acidic phospholipids with a specificity that requires the presence of both an acidic head group and a diacyl backbone. A Ca(2+…			Single-pass membrane protein {ECO:0000250|UniProtKB:P21707}. Cytoplasm {ECO:0000250|UniProtKB:P21707}.;Single-pass membrane protein {ECO:0000255}. Cytoplasmic vesicle, secretory vesicle, chromaffin granule membrane {ECO:0000250|UniProtKB:P21707};Single-pass membrane protein {ECO:0000255}. Cytoplasmic vesicle, secretory vesicle, synaptic vesicle membrane {ECO:0000269|PubMed:23345244};SUBCELLULAR L…	1	59.6	59.6	49.6	47.417	38	38	27	33	30	26	28	27	28	28	2	0	0
3274	P50516	V-type proton ATPase catalytic subunit A (V-ATPase subunit A) (EC 7.1.2.2) (V-ATPase 69 kDa subunit) (Vacuolar proton pump subunit alpha)	Atp6v1a	16413000000	17681000000	16397000000	16848000000	16389000000	12430000000	7425900000	13944000000	15070000000	13413000000	15944000000	15961000000	16766000000	14810000000	15033000000	13822000000	15198000000					ATP metabolic process [GO:0046034];cellular iron ion homeostasis [GO:0006879];cellular response to increased oxygen levels [GO:0036295]	apical plasma membrane [GO:0016324];cytosol [GO:0005829];microvillus [GO:0005902];mitochondrion [GO:0005739];myelin sheath [GO:0043209];plasma membrane [GO:0005886];proton-transporting V-type ATPase, V1 domain [GO:0033180];vacuolar membrane [GO:0005774]	ATP binding [GO:0005524];proton-transporting ATPase activity, rotational mechanism [GO:0046961]	FUNCTION: Catalytic subunit of the peripheral V1 complex of vacuolar ATPase. V-ATPase vacuolar ATPase is responsible for acidifying a variety of intracellular compartments in eukaryotic cells. In aerobic conditions, involved in intracellular iron homeostasis, thus triggering the activity of Fe(2+) prolyl hydroxylase (PHD) enzymes, and leading to HIF1A hydroxylation and subsequent proteasomal degr…	7.1.2.2		SUBCELLULAR LOCATION: Cytoplasm {ECO:0000250|UniProtKB:P38606}.	4	88.8	88.8	88.8	68.325	64	64	64	56	47	45	45	46	43	43	47	47	42
2688	O88935	Synapsin-1 (Synapsin I)	Syn1	61605000	0	17930000	16886000	33093000	0	0	0	25997000	50310000	15836000000	18727000000	18504000000	18139000000	18501000000	16621000000	17567000000					neuron development [GO:0048666];neurotransmitter secretion [GO:0007269];regulation of short-term neuronal synaptic plasticity [GO:0048172];regulation of synaptic vesicle cycle [GO:0098693];synapse organization [GO:0050808];synaptic vesicle clustering [GO:0097091];synaptic vesicle cycle [GO:0099504]	anchored component of synaptic vesicle membrane [GO:0098993];axon [GO:0030424];cell junction [GO:0030054];cytoskeleton [GO:0005856];cytosol [GO:0005829];dendrite [GO:0030425];extrinsic component of synaptic vesicle membrane [GO:0098850];Golgi apparatus [GO:0005794];intracellular organelle [GO:0043229];myelin sheath [GO:0043209];postsynaptic density [GO:0014069];presynapse [GO:0098793];presynaptic…	actin binding [GO:0003779];ATP binding [GO:0005524];calcium-dependent protein binding [GO:0048306];identical protein binding [GO:0042802];protein kinase binding [GO:0019901]	FUNCTION: Neuronal phosphoprotein that coats synaptic vesicles, binds to the cytoskeleton, and is believed to function in the regulation of neurotransmitter release. Regulation of neurotransmitter release. The complex formed with NOS1 and CAPON proteins is necessary for specific nitric-oxide functions at a presynaptic level.			SUBCELLULAR LOCATION: Cell junction, synapse {ECO:0000269|PubMed:11571277}. Golgi apparatus {ECO:0000269|PubMed:11571277}.	1	91.5	91.5	87.8	74.096	57	57	53	44	47	42	41	47	46	45	4	0	1
3473	P61922	4-aminobutyrate aminotransferase, mitochondrial (EC 2.6.1.19) ((S)-3-amino-2-methylpropionate transaminase) (EC 2.6.1.22) (GABA aminotransferase) (GABA-AT) (Gamma-amino-N-butyrate transaminase) (GABA transaminase) (GABA-T) (L-AIBAT)	Abat	2997000000	2271800000	2397600000	3483500000	3024800000	2115400000	691200000	1612800000	788360000	1608700000	15798000000	12619000000	12690000000	12011000000	11886000000	11522000000	11006000000	YES	4-aminobutyrate aminotransferase	cerebrum, cerebellum, brainstem, spinalcord, kidney, liver, heart, adipose, smallintestine, largeintestine, stomach, placenta, testis	literature, APEX_matrix, targetP signal, mito protein domain, MS/MS++	aging [GO:0007568];behavioral response to cocaine [GO:0048148];cerebellum development [GO:0021549];copulation [GO:0007620];exploration behavior [GO:0035640];gamma-aminobutyric acid biosynthetic process [GO:0009449];gamma-aminobutyric acid catabolic process [GO:0009450];locomotory behavior [GO:0007626];negative regulation of blood pressure [GO:0045776];negative regulation of dopamine secretion [GO…	4-aminobutyrate transaminase complex [GO:0032144];mitochondrial matrix [GO:0005759];mitochondrion [GO:0005739];neuron projection [GO:0043005]	(S)-3-amino-2-methylpropionate transaminase activity [GO:0047298];4-aminobutyrate transaminase activity [GO:0003867];4-aminobutyrate:2-oxoglutarate transaminase activity [GO:0034386];iron-sulfur cluster binding [GO:0051536];metal ion binding [GO:0046872];protein homodimerization activity [GO:0042803];pyridoxal phosphate binding [GO:0030170];succinate-semialdehyde dehydrogenase binding [GO:0032145]	FUNCTION: Catalyzes the conversion of gamma-aminobutyrate and L-beta-aminoisobutyrate to succinate semialdehyde and methylmalonate semialdehyde, respectively. Can also convert delta-aminovalerate and beta-alanine (By similarity). {ECO:0000250}.	2.6.1.19;2.6.1.22		SUBCELLULAR LOCATION: Mitochondrion matrix {ECO:0000250}.	4	84.6	84.6	84.6	56.451	55	55	55	47	46	36	38	42	41	43	19	18	16
1481	D3Z041;P41216	Long-chain-fatty-acid--CoA ligase 1 (EC 6.2.1.3) (Arachidonate--CoA ligase) (EC 6.2.1.15) (Long-chain acyl-CoA synthetase 1) (LACS 1) (Phytanate--CoA ligase) (EC 6.2.1.24);Long-chain-fatty-acid--CoA ligase 1	Acsl1	10436000000	10672000000	26501000000	23983000000	22774000000	8386000000	11532000000	10494000000	11641000000	9838500000	15775000000	9970900000	10871000000	9752800000	10095000000	8944600000	11058000000	YES	acyl-CoA synthetase long-chain family member 1	all 14	yeast mito homolog, Rickettsial homolog, mito protein domain, coexpression	adiponectin-activated signaling pathway [GO:0033211];fatty acid metabolic process [GO:0006631];fatty acid transport [GO:0015908];lipid biosynthetic process [GO:0008610];long-chain fatty acid import into cell [GO:0044539];long-chain fatty acid metabolic process [GO:0001676];long-chain fatty-acyl-CoA biosynthetic process [GO:0035338];positive regulation of cold-induced thermogenesis [GO:0120162];po…	endoplasmic reticulum [GO:0005783];endoplasmic reticulum membrane [GO:0005789];integral component of membrane [GO:0016021];mitochondrial outer membrane [GO:0005741];mitochondrion [GO:0005739];peroxisomal membrane [GO:0005778];plasma membrane [GO:0005886]	acyl-CoA ligase activity [GO:0003996];arachidonate-CoA ligase activity [GO:0047676];ATP binding [GO:0005524];catalytic activity [GO:0003824];decanoate-CoA ligase activity [GO:0102391];long-chain fatty acid-CoA ligase activity [GO:0004467];phytanate-CoA ligase activity [GO:0050197]	FUNCTION: Catalyzes the conversion of long-chain fatty acids to their active form acyl-CoAs for both synthesis of cellular lipids, and degradation via beta-oxidation (By similarity). Preferentially uses palmitoleate, oleate and linoleate (By similarity). Preferentially activates arachidonate than epoxyeicosatrienoic acids (EETs) or hydroxyeicosatrienoic acids (HETEs). {ECO:0000250|UniProtKB:P1816…	6.2.1.15;6.2.1.24;6.2.1.3		Single-pass type III membrane protein {ECO:0000250}.;Single-pass type III membrane protein {ECO:0000250}. Endoplasmic reticulum membrane {ECO:0000250|UniProtKB:P33121};Single-pass type III membrane protein {ECO:0000250}. Microsome membrane {ECO:0000250};Single-pass type III membrane protein {ECO:0000250}. Peroxisome membrane {ECO:0000250};SUBCELLULAR LOCATION: Mitochondrion outer membrane {ECO:00…	7	70	70	67.2	78.034	72	72	69	57	51	31	32	32	33	31	48	48	55
4526	Q62433	Protein NDRG1 (N-myc downstream-regulated gene 1 protein) (Protein Ndr1)	Ndrg1	18912000000	25045000000	32941000000	22638000000	22902000000	10260000000	12925000000	9652900000	11344000000	10644000000	15757000000	13981000000	13373000000	13908000000	12574000000	10880000000	11151000000					cellular response to hypoxia [GO:0071456];DNA damage response, signal transduction by p53 class mediator [GO:0030330];mast cell activation [GO:0045576];negative regulation of cell population proliferation [GO:0008285];peripheral nervous system myelin maintenance [GO:0032287];postsynapse organization [GO:0099173];signal transduction [GO:0007165]	cell-cell adherens junction [GO:0005913];centrosome [GO:0005813];cytoplasm [GO:0005737];cytosol [GO:0005829];glutamatergic synapse [GO:0098978];microtubule [GO:0005874];microtubule cytoskeleton [GO:0015630];myelin sheath [GO:0043209];nucleus [GO:0005634];perinuclear region of cytoplasm [GO:0048471];plasma membrane [GO:0005886];recycling endosome membrane [GO:0055038]	cadherin binding [GO:0045296];gamma-tubulin binding [GO:0043015];microtubule binding [GO:0008017];Rab GTPase binding [GO:0017137]	FUNCTION: Stress-responsive protein involved in hormone responses, cell growth, and differentiation. Acts as a tumor suppressor in many cell types. Necessary but not sufficient for p53/TP53-mediated caspase activation and apoptosis. Required for vesicular recycling of CDH1 and TF. May also function in lipid trafficking. Protects cells from spindle disruption damage. Functions in p53/TP53-dependen…			SUBCELLULAR LOCATION: Cytoplasm, cytosol. Cytoplasm, cytoskeleton, microtubule organizing center, centrosome. Nucleus. Cell membrane {ECO:0000250}. Note=Mainly cytoplasmic but differentially localized to other regions. Associates with the plasma membrane in intestinal epithelia and lactating mammary gland. Translocated to the nucleus in a p53/TP53-dependent manner. In prostate epithelium and plac…	11	63.5	63.5	63.5	43.008	22	22	22	18	19	18	18	18	18	17	19	17	18
7357	Q9JLB4	Cubilin (Intrinsic factor-cobalamin receptor)	Cubn	16362000000	16747000000	32156000000	30959000000	27648000000	11863000000	16490000000	14408000000	12018000000	16786000000	15716000000	10476000000	12072000000	10256000000	11635000000	11650000000	9791300000					cholesterol metabolic process [GO:0008203];cobalamin catabolic process [GO:0042366];cobalamin transport [GO:0015889];endocytic hemoglobin import [GO:0020028];in utero embryonic development [GO:0001701];lipoprotein transport [GO:0042953];protein homotrimerization [GO:0070207];receptor-mediated endocytosis [GO:0006898];response to bacterium [GO:0009617];response to nutrient [GO:0007584]	apical part of cell [GO:0045177];apical plasma membrane [GO:0016324];brush border [GO:0005903];brush border membrane [GO:0031526];clathrin-coated pit [GO:0005905];coated vesicle [GO:0030135];cytoplasm [GO:0005737];endocytic vesicle [GO:0030139];endocytic vesicle membrane [GO:0030666];endoplasmic reticulum [GO:0005783];endosome [GO:0005768];extracellular exosome [GO:0070062];Golgi apparatus [GO:00…	calcium ion binding [GO:0005509];cargo receptor activity [GO:0038024];cobalamin binding [GO:0031419];drug binding [GO:0008144];hemoglobin binding [GO:0030492];identical protein binding [GO:0042802];protein homodimerization activity [GO:0042803];signaling receptor activity [GO:0038023]	FUNCTION: Endocytic receptor which plays a role in lipoprotein, vitamin and iron metabolism by facilitating their uptake. Acts together with LRP2 to mediate endocytosis of high-density lipoproteins, GC, hemoglobin, ALB, TF and SCGB1A1. Acts together with AMN to mediate endocytosis of the CBLIF-cobalamin complex. Binds to ALB, MB, Kappa and lambda-light chains, TF, hemoglobin, GC, SCGB1A1, APOA1, …			Peripheral membrane protein {ECO:0000250|UniProtKB:O60494}. Membrane, coated pit {ECO:0000250|UniProtKB:O60494}. Endosome {ECO:0000250|UniProtKB:O60494}. Lysosome membrane {ECO:0000250|UniProtKB:O70244};Peripheral membrane protein {ECO:0000305}. Cell membrane {ECO:0000250|UniProtKB:O60494};Peripheral membrane protein {ECO:0000305}. Note=Lacks a transmembrane domain and depends on interaction with…	1	41.3	41.3	41.3	399.09	140	140	140	111	100	61	66	59	57	53	97	100	110
2770	P06837	Neuromodulin (Axonal membrane protein GAP-43) (Calmodulin-binding protein P-57) (Growth-associated protein 43)	Gap43	86707000	28394000	0	3364700	0	2332900	2659500	11618000	60217000	55886000	15585000000	13129000000	12914000000	13996000000	14101000000	13466000000	10310000000					axon choice point recognition [GO:0016198];axon guidance [GO:0007411];axon regeneration [GO:0031103];cell fate commitment [GO:0045165];glial cell differentiation [GO:0010001];nervous system development [GO:0007399];regulation of filopodium assembly [GO:0051489];regulation of growth [GO:0040008];regulation of postsynaptic specialization assembly [GO:0099150];tissue regeneration [GO:0042246]	axon [GO:0030424];cell junction [GO:0030054];cell periphery [GO:0071944];cytoplasm [GO:0005737];dendrite [GO:0030425];filopodium membrane [GO:0031527];GABA-ergic synapse [GO:0098982];growth cone membrane [GO:0032584];perikaryon [GO:0043204];plasma membrane [GO:0005886];postsynaptic density [GO:0014069]	calmodulin binding [GO:0005516];lysophosphatidic acid binding [GO:0035727];phosphatidylinositol phosphate binding [GO:1901981];phosphatidylserine binding [GO:0001786]	FUNCTION: This protein is associated with nerve growth. It is a major component of the motile 'growth cones' that form the tips of elongating axons. Plays a role in axonal and dendritic filopodia induction.			Cytoplasmic side {ECO:0000250|UniProtKB:P17677}. Cell junction, synapse {ECO:0000250|UniProtKB:P17677}. Cell projection, filopodium membrane {ECO:0000250|UniProtKB:P17677};Cytoplasmic side {ECO:0000250|UniProtKB:P17677}. Cell projection, growth cone membrane {ECO:0000250|UniProtKB:P17677};Peripheral membrane protein {ECO:0000250|UniProtKB:P17677};Peripheral membrane protein {ECO:0000250|UniProtKB…	1	79.7	79.7	79.7	23.632	27	27	26	22	22	18	21	21	19	18	6	2	0
7178	Q9EQ20	Methylmalonate-semialdehyde dehydrogenase [acylating], mitochondrial (MMSDH) (Malonate-semialdehyde dehydrogenase [acylating]) (EC 1.2.1.18) (EC 1.2.1.27) (Aldehyde dehydrogenase family 6 member A1)	Aldh6a1	19064000000	20991000000	13951000000	17017000000	16007000000	18952000000	9080000000	12476000000	8224800000	13407000000	15246000000	11166000000	11909000000	12002000000	11146000000	10639000000	11143000000	YES	aldehyde dehydrogenase family 6, subfamily A1	all 14	literature, APEX_matrix, targetP signal, yeast mito homolog+, mito protein domain, coexpression, MS/MS++	beta-alanine catabolic process [GO:0019484];brown fat cell differentiation [GO:0050873];thymine catabolic process [GO:0006210];thymine metabolic process [GO:0019859];valine catabolic process [GO:0006574];valine metabolic process [GO:0006573]	mitochondrion [GO:0005739];nucleoplasm [GO:0005654]	malonate-semialdehyde dehydrogenase (acetylating) activity [GO:0018478];methylmalonate-semialdehyde dehydrogenase (acylating) activity [GO:0004491];thiolester hydrolase activity [GO:0016790]	FUNCTION: Plays a role in valine and pyrimidine metabolism. Binds fatty acyl-CoA (By similarity). {ECO:0000250}.	1.2.1.18;1.2.1.27		SUBCELLULAR LOCATION: Mitochondrion {ECO:0000250}.	2	79.8	79.8	79.8	57.915	50	50	49	48	44	41	39	38	39	39	48	45	43
2453	O35129	Prohibitin-2 (B-cell receptor-associated protein BAP37) (Repressor of estrogen receptor activity)	Phb2	12267000000	12046000000	13153000000	11263000000	10784000000	16961000000	19405000000	15084000000	18214000000	15754000000	15046000000	16036000000	16892000000	17127000000	16734000000	14958000000	15357000000	YES	prohibitin 2	all 14	literature, yeast mito homolog++, Rickettsial homolog, mito protein domain, induction, coexpression, MS/MS++	cellular response to hypoxia [GO:0071456];cellular response to retinoic acid [GO:0071300];mammary gland alveolus development [GO:0060749];mammary gland branching involved in thelarche [GO:0060744];mitochondrion organization [GO:0007005];negative regulation of apoptotic process [GO:0043066];negative regulation of DNA-binding transcription factor activity [GO:0043433];negative regulation of intrace…	axon [GO:0030424];cell periphery [GO:0071944];cell surface [GO:0009986];cytoplasm [GO:0005737];GABA-ergic synapse [GO:0098982];glutamatergic synapse [GO:0098978];mitochondrial inner membrane [GO:0005743];mitochondrial outer membrane [GO:0005741];mitochondrion [GO:0005739];nuclear matrix [GO:0016363];nucleus [GO:0005634];postsynaptic density [GO:0014069];presynaptic active zone [GO:0048786];protei…	amide binding [GO:0033218];protein C-terminus binding [GO:0008022];protein N-terminus binding [GO:0047485];sphingolipid binding [GO:0046625]	FUNCTION: Acts as a mediator of transcriptional repression by nuclear hormone receptors via recruitment of histone deacetylases. Functions as an estrogen receptor (ER)-selective coregulator that potentiates the inhibitory activities of antiestrogens and represses the activity of estrogens. Competes with NCOA1 for modulation of ER transcriptional activity. In mitochondria, regulates cytochrome-c o…			SUBCELLULAR LOCATION: Mitochondrion inner membrane {ECO:0000269|PubMed:11302691, ECO:0000269|PubMed:20959514}. Cytoplasm {ECO:0000269|PubMed:15140878}. Nucleus {ECO:0000269|PubMed:15140878, ECO:0000269|PubMed:20959514}.	3	82.9	82.9	82.9	33.296	36	36	36	29	29	26	26	28	25	23	26	27	28
6594	Q9CQJ8	NADH dehydrogenase [ubiquinone] 1 beta subcomplex subunit 9 (Complex I-B22) (CI-B22) (NADH-ubiquinone oxidoreductase B22 subunit)	Ndufb9	5550300000	6564100000	7722700000	6821600000	6962700000	6579300000	8912500000	7649400000	8753500000	7793700000	15033000000	14639000000	13587000000	10953000000	10357000000	8780700000	8545500000	YES	NADH dehydrogenase (ubiquinone) 1 beta subcomplex, 9	all 14	literature, APEX_IMS, APEX_matrix, targetP signal, mito protein domain+, induction, coexpression++, MS/MS++	mitochondrial electron transport, NADH to ubiquinone [GO:0006120];mitochondrial respiratory chain complex I assembly [GO:0032981]	mitochondrial inner membrane [GO:0005743];mitochondrial respiratory chain complex I [GO:0005747];mitochondrion [GO:0005739]		FUNCTION: Accessory subunit of the mitochondrial membrane respiratory chain NADH dehydrogenase (Complex I), that is believed to be not involved in catalysis. Complex I functions in the transfer of electrons from NADH to the respiratory chain. The immediate electron acceptor for the enzyme is believed to be ubiquinone. {ECO:0000250|UniProtKB:Q9Y6M9}.			Matrix side {ECO:0000250|UniProtKB:Q9Y6M9}.;Peripheral membrane protein {ECO:0000250|UniProtKB:Q9Y6M9};SUBCELLULAR LOCATION: Mitochondrion inner membrane {ECO:0000250|UniProtKB:Q9Y6M9}	1	88.8	88.8	88.8	21.984	26	26	26	24	20	17	16	15	17	16	16	17	17
7129	Q9DCT2	NADH dehydrogenase [ubiquinone] iron-sulfur protein 3, mitochondrial (EC 1.6.99.3) (EC 7.1.1.2) (Complex I-30kD) (CI-30kD) (NADH-ubiquinone oxidoreductase 30 kDa subunit)	Ndufs3	13265000000	14112000000	11960000000	15256000000	11728000000	14059000000	13629000000	11818000000	12667000000	10905000000	14975000000	17415000000	18002000000	15614000000	16615000000	15042000000	17350000000	YES	NADH dehydrogenase (ubiquinone) Fe-S protein 3	all 14	literature, APEX_matrix, targetP signal+, Rickettsial homolog, mito protein domain, MS/MS++	negative regulation of cell growth [GO:0030308];negative regulation of intrinsic apoptotic signaling pathway [GO:2001243];reactive oxygen species metabolic process [GO:0072593]	mitochondrial inner membrane [GO:0005743];mitochondrial membrane [GO:0031966];mitochondrial respiratory chain complex I [GO:0005747];mitochondrion [GO:0005739];myelin sheath [GO:0043209];nuclear body [GO:0016604]	NADH dehydrogenase (ubiquinone) activity [GO:0008137];NADH dehydrogenase activity [GO:0003954]	FUNCTION: Core subunit of the mitochondrial membrane respiratory chain NADH dehydrogenase (Complex I) that is believed to belong to the minimal assembly required for catalysis. Complex I functions in the transfer of electrons from NADH to the respiratory chain. The immediate electron acceptor for the enzyme is believed to be ubiquinone (By similarity). {ECO:0000250}.	1.6.99.3;7.1.1.2		SUBCELLULAR LOCATION: Mitochondrion inner membrane {ECO:0000250}. Note=Matrix and cytoplasmic side of the mitochondrial inner membrane. {ECO:0000250}.	1	66.9	66.9	66.9	30.149	29	29	29	24	27	24	25	21	25	25	23	24	23
2260	G5E850;P56395	Cytochrome b5;Cytochrome b-5, isoform CRA_a (Cytochrome b5)	Cyb5a	45576000000	39037000000	25490000000	22779000000	22020000000	17975000000	21999000000	14755000000	14391000000	13814000000	14912000000	13110000000	15177000000	16216000000	15335000000	13318000000	14097000000	YES	cytochrome b-5	cerebellum, spinalcord, kidney, liver, skeletalmuscle, adipose, smallintestine, largeintestine, stomach, placenta, testis	mito protein domain, coexpression, MS/MS	fatty acid metabolic process [GO:0006631];response to cadmium ion [GO:0046686]	cytosol [GO:0005829];endoplasmic reticulum [GO:0005783];endoplasmic reticulum membrane [GO:0005789];integral component of membrane [GO:0016021];intracellular membrane-bounded organelle [GO:0043231];membrane [GO:0016020];mitochondrion [GO:0005739]	enzyme binding [GO:0019899];heme binding [GO:0020037];metal ion binding [GO:0046872];stearoyl-CoA 9-desaturase activity [GO:0004768]	FUNCTION: Cytochrome b5 is a membrane-bound hemoprotein functioning as an electron carrier for several membrane-bound oxygenases. It is also involved in several steps of the sterol biosynthesis pathway, particularly in the C-5 double bond introduction during the C-5 desaturation.			Cytoplasmic side {ECO:0000250}.;Cytoplasmic side {ECO:0000250}. Microsome membrane {ECO:0000250};Single-pass membrane protein {ECO:0000250};SUBCELLULAR LOCATION: Endoplasmic reticulum membrane {ECO:0000250}	4	77.6	77.6	77.6	11.142	9	9	9	9	9	9	9	8	9	9	8	8	8
6880	Q9D2G2	Dihydrolipoyllysine-residue succinyltransferase component of 2-oxoglutarate dehydrogenase complex, mitochondrial (EC 2.3.1.61) (2-oxoglutarate dehydrogenase complex component E2) (OGDC-E2) (Dihydrolipoamide succinyltransferase component of 2-oxoglutarate dehydrogenase complex) (E2K)	Dlst	5498500000	5409600000	4082100000	5826200000	4831200000	12396000000	11315000000	12564000000	10742000000	12020000000	14669000000	14808000000	15443000000	13680000000	14282000000	12650000000	13785000000	YES	dihydrolipoamide S-succinyltransferase (E2 component of 2-oxo-glutarate complex)	all 14	literature, APEX_IMS, APEX_matrix, targetP signal, yeast mito homolog+, Rickettsial homolog, mito protein domain+, induction, coexpression++, MS/MS+	2-oxoglutarate metabolic process [GO:0006103];histone succinylation [GO:0106077];L-lysine catabolic process to acetyl-CoA via saccharopine [GO:0033512];NADH metabolic process [GO:0006734];succinyl-CoA metabolic process [GO:0006104];tricarboxylic acid cycle [GO:0006099]	intracellular membrane-bounded organelle [GO:0043231];mitochondrial matrix [GO:0005759];mitochondrion [GO:0005739];myelin sheath [GO:0043209];nucleus [GO:0005634];oxoglutarate dehydrogenase complex [GO:0045252];plasma membrane [GO:0005886]	chaperone binding [GO:0051087];dihydrolipoyllysine-residue succinyltransferase activity [GO:0004149];heat shock protein binding [GO:0031072]	FUNCTION: Dihydrolipoamide succinyltransferase (E2) component of the 2-oxoglutarate dehydrogenase complex (By similarity). The 2-oxoglutarate dehydrogenase complex catalyzes the overall conversion of 2-oxoglutarate to succinyl-CoA and CO(2) (By similarity). The 2-oxoglutarate dehydrogenase complex is mainly active in the mitochondrion. A fraction of the 2-oxoglutarate dehydrogenase complex also l…	2.3.1.61	glutaryl-CoA from L-lysine: step 6/6.;L-lysine degradation via saccharopine pathway;PATHWAY: Amino-acid degradation	SUBCELLULAR LOCATION: Mitochondrion matrix {ECO:0000250|UniProtKB:P36957}. Nucleus {ECO:0000250|UniProtKB:P36957}. Note=Mainly localizes in the mitochondrion. A small fraction localizes to the nucleus, where the 2-oxoglutarate dehydrogenase complex is required for histone succinylation. {ECO:0000250|UniProtKB:P36957}.	1	75.6	75.6	75.6	48.994	36	36	36	31	27	25	24	26	26	26	20	20	21
3339	P55096;A0A0G2JDI9	ATP-binding cassette sub-family D member 3 (68 kDa peroxisomal membrane protein) (PMP68) (70 kDa peroxisomal membrane protein) (PMP70);ATP-binding cassette sub-family D member 3	Abcd3	44168000000	42667000000	25887000000	25289000000	24463000000	11581000000	15427000000	12912000000	12347000000	11532000000	14558000000	12848000000	13763000000	12458000000	13116000000	11670000000	12244000000	YES	ATP-binding cassette, sub-family D (ALD), member 3	kidney, liver, adipose, placenta, testis	GFP, targetP signal, Rickettsial homolog, mito protein domain, induction, coexpression	fatty acid beta-oxidation [GO:0006635];fatty acid biosynthetic process [GO:0006633];long-chain fatty acid import into peroxisome [GO:0015910];peroxisome organization [GO:0007031];response to drug [GO:0042493];response to organic cyclic compound [GO:0014070];very long-chain fatty acid catabolic process [GO:0042760]	integral component of membrane [GO:0016021];intracellular membrane-bounded organelle [GO:0043231];mitochondrial inner membrane [GO:0005743];mitochondrion [GO:0005739];peroxisomal matrix [GO:0005782];peroxisomal membrane [GO:0005778];peroxisome [GO:0005777]	ATP binding [GO:0005524];ATPase activity [GO:0016887];ATPase-coupled transmembrane transporter activity [GO:0042626];long-chain fatty acid transporter activity [GO:0005324];protein homodimerization activity [GO:0042803];protein self-association [GO:0043621]	FUNCTION: Probable transporter involved in the transport of branched-chain fatty acids and C27 bile acids into the peroxisome;the latter function is a crucial step in bile acid biosynthesis. The nucleotide-binding fold acts as an ATP-binding subunit with ATPase activity. {ECO:0000250|UniProtKB:P28288}.			Multi-pass membrane protein.;SUBCELLULAR LOCATION: Peroxisome membrane	3	81.5	81.5	81.5	75.474	64	64	64	44	48	35	36	32	32	30	56	55	53
5678	Q8K0L3	Acyl-coenzyme A synthetase ACSM2, mitochondrial (EC 6.2.1.2) (Acyl-CoA synthetase medium-chain family member 2) (Benzoate--CoA ligase) (EC 6.2.1.25) (Butyrate--CoA ligase 2) (Butyryl-coenzyme A synthetase 2) (Middle-chain acyl-CoA synthetase 2)	Acsm2	42762000000	47724000000	11788000000	10168000000	8560000000	19603000000	7635900000	5902000000	3317800000	6362700000	14447000000	11274000000	12556000000	10766000000	12093000000	10177000000	11519000000	YES	acyl-CoA synthetase medium-chain family member 2	kidney, liver, heart	yeast mito homolog, Rickettsial homolog, mito protein domain, MS/MS+	acyl-CoA metabolic process [GO:0006637];fatty acid biosynthetic process [GO:0006633];medium-chain fatty-acyl-CoA metabolic process [GO:0036112]	mitochondrial matrix [GO:0005759];mitochondrion [GO:0005739]	acyl-CoA ligase activity [GO:0003996];ATP binding [GO:0005524];benzoate-CoA ligase activity [GO:0018858];butyrate-CoA ligase activity [GO:0047760];fatty acid ligase activity [GO:0015645];fatty-acyl-CoA synthase activity [GO:0004321];metal ion binding [GO:0046872]	FUNCTION: Catalyzes the activation of fatty acids by CoA to produce an acyl-CoA, the first step in fatty acid metabolism (By similarity). Capable of activating medium-chain fatty acids (e.g. butyric (C4) to decanoic (C10) acids), and certain carboxylate-containing xenobiotics, e.g. benzoate (By similarity). {ECO:0000250|UniProtKB:Q68CK6}.	6.2.1.2;6.2.1.25		SUBCELLULAR LOCATION: Mitochondrion {ECO:0000250|UniProtKB:Q68CK6}.	6	76	76	74.8	64.268	55	55	54	48	45	28	28	25	22	27	49	49	41
5065	Q8BFR5	Elongation factor Tu, mitochondrial	Tufm	7166300000	9602300000	7947000000	7151300000	18653000000	11140000000	16844000000	22725000000	7233100000	7207700000	14310000000	13134000000	13992000000	13094000000	13639000000	12646000000	12143000000	YES	Tu translation elongation factor, mitochondrial	all 14	literature, APEX_matrix, targetP signal, yeast mito homolog+, Rickettsial homolog, mito protein domain, MS/MS++	mitochondrial translational elongation [GO:0070125];response to ethanol [GO:0045471];translational elongation [GO:0006414]	mitochondrial inner membrane [GO:0005743];mitochondrial nucleoid [GO:0042645];mitochondrion [GO:0005739];myelin sheath [GO:0043209];synapse [GO:0045202]	GTP binding [GO:0005525];GTPase activity [GO:0003924];translation elongation factor activity [GO:0003746]	FUNCTION: Promotes the GTP-dependent binding of aminoacyl-tRNA to the A-site of ribosomes during protein biosynthesis. Plays also a role in the regulation of autophagy and innate immunity. Recruits ATG5-ATG12 and NLRX1 at mitochondria and serves as a checkpoint of the RIG-I/DDX58-MAVS pathway. In turn, inhibits RLR-mediated type I interferon while promoting autophagy. {ECO:0000250|UniProtKB:P4941…			SUBCELLULAR LOCATION: Mitochondrion {ECO:0000250|UniProtKB:P49411}.	3	83	83	83	49.508	49	49	49	46	40	36	38	35	37	34	33	31	31
7670	Q9Z1P6	NADH dehydrogenase [ubiquinone] 1 alpha subcomplex subunit 7 (Complex I-B14.5a) (CI-B14.5a) (NADH-ubiquinone oxidoreductase subunit B14.5a)	Ndufa7	5025400000	6522400000	8391800000	5915100000	7496400000	8906700000	9862100000	10144000000	10821000000	10142000000	14011000000	12243000000	12574000000	12931000000	11138000000	10243000000	8101000000	YES	NADH dehydrogenase (ubiquinone) 1 alpha subcomplex, 7 (B14.5a)	all 14	literature, APEX_matrix, mito protein domain+, coexpression++, MS/MS++	mitochondrial electron transport, NADH to ubiquinone [GO:0006120];mitochondrial translation [GO:0032543]	mitochondrial respiratory chain complex I [GO:0005747];mitochondrial ribosome [GO:0005761];mitochondrion [GO:0005739]	NADH dehydrogenase (ubiquinone) activity [GO:0008137];structural constituent of ribosome [GO:0003735]	FUNCTION: Accessory subunit of the mitochondrial membrane respiratory chain NADH dehydrogenase (Complex I), that is believed not to be involved in catalysis. Complex I functions in the transfer of electrons from NADH to the respiratory chain. The immediate electron acceptor for the enzyme is believed to be ubiquinone. {ECO:0000250|UniProtKB:O95182}.			Matrix side {ECO:0000250|UniProtKB:O95182}.;Peripheral membrane protein {ECO:0000250|UniProtKB:O95182};SUBCELLULAR LOCATION: Mitochondrion inner membrane {ECO:0000250|UniProtKB:O95182}	2	86.7	86.7	86.7	12.575	19	19	19	17	14	12	11	11	9	11	12	10	11
3199	P45952	Medium-chain specific acyl-CoA dehydrogenase, mitochondrial (MCAD) (EC 1.3.8.7)	Acadm	15078000000	21262000000	17867000000	24330000000	22461000000	21444000000	12546000000	12807000000	7377200000	11147000000	13960000000	9818800000	10668000000	10672000000	10829000000	9236800000	9804300000	YES	acyl-Coenzyme A dehydrogenase, medium chain	all 14	literature, APEX_matrix, targetP signal, mito protein domain+, induction, coexpression++, MS/MS++	cardiac muscle cell differentiation [GO:0055007];carnitine biosynthetic process [GO:0045329];carnitine metabolic process [GO:0009437];carnitine metabolic process, CoA-linked [GO:0019254];fatty acid beta-oxidation [GO:0006635];fatty acid beta-oxidation using acyl-CoA dehydrogenase [GO:0033539];glycogen biosynthetic process [GO:0005978];heart development [GO:0007507];liver development [GO:0001889];…	axon [GO:0030424];mitochondrial matrix [GO:0005759];mitochondrial membrane [GO:0031966];mitochondrion [GO:0005739];nuclear speck [GO:0016607]	acyl-CoA dehydrogenase activity [GO:0003995];fatty-acyl-CoA binding [GO:0000062];flavin adenine dinucleotide binding [GO:0050660];identical protein binding [GO:0042802];isomerase activity [GO:0016853];medium-chain-acyl-CoA dehydrogenase activity [GO:0070991]	FUNCTION: Acyl-CoA dehydrogenase specific for acyl chain lengths of 4 to 16 that catalyzes the initial step of fatty acid beta-oxidation. Utilizes the electron transfer flavoprotein (ETF) as an electron acceptor to transfer electrons to the main mitochondrial respiratory chain via ETF-ubiquinone oxidoreductase (ETF dehydrogenase). {ECO:0000250|UniProtKB:P11310}.	1.3.8.7	mitochondrial fatty acid beta-oxidation.;PATHWAY: Lipid metabolism	SUBCELLULAR LOCATION: Mitochondrion matrix {ECO:0000250}.	3	70.1	70.1	70.1	46.481	36	36	36	33	29	26	24	25	25	22	31	31	30
6299	Q922Q1	Mitochondrial amidoxime reducing component 2 (mARC2) (EC 1.-.-.-) (Molybdenum cofactor sulfurase C-terminal domain-containing protein 2) (MOSC domain-containing protein 2) (Moco sulfurase C-terminal domain-containing protein 2)	March2	16294000000	17921000000	14420000000	12811000000	12486000000	15990000000	17347000000	15816000000	15734000000	14793000000	13929000000	14341000000	13467000000	13341000000	12605000000	12038000000	9083700000	YES	mitochondrial amidoxime reducing component 2	all 14	literature, targetP signal, mito protein domain+, induction, coexpression, MS/MS++	nitrate metabolic process [GO:0042126];oxidation-reduction process [GO:0055114]	mitochondrial inner membrane [GO:0005743];mitochondrial outer membrane [GO:0005741];mitochondrion [GO:0005739];peroxisome [GO:0005777]	molybdenum ion binding [GO:0030151];molybdopterin cofactor binding [GO:0043546];nitrate reductase activity [GO:0008940];pyridoxal phosphate binding [GO:0030170]	FUNCTION: As a component of the benzamidoxime prodrug-converting complex required to reduce N-hydroxylated prodrugs, such as benzamidoxime. Also able to reduce N(omega)-hydroxy-L-arginine (NOHA) and N(omega)-hydroxy-N(delta)-methyl-L-arginine (NHAM) into L-arginine and N(delta)-methyl-L-arginine, respectively (By similarity). {ECO:0000250}.	1.-.-.-		Peripheral membrane protein {ECO:0000250|UniProtKB:P0C2C3}. Peroxisome {ECO:0000269|PubMed:17768142}.;SUBCELLULAR LOCATION: Mitochondrion outer membrane {ECO:0000250|UniProtKB:P0C2C3}	2	83.7	83.7	76.9	38.194	38	38	34	33	32	30	28	23	26	26	34	34	36
4568	Q64433;Q9JI95	10 kDa heat shock protein, mitochondrial (Hsp10) (10 kDa chaperonin) (Chaperonin 10) (CPN10);CPN10-like protein (Heat shock protein 1 (chaperonin 10),-related sequence 1) (MCG8024)	Hspe1	7023600000	8391100000	5534100000	6200600000	4065000000	14133000000	4146200000	8103700000	5574000000	9665500000	13904000000	9863300000	11136000000	10531000000	10804000000	10022000000	11726000000	YES	heat shock protein 1 (chaperonin 10)	all 14	literature, APEX_IMS, APEX_matrix, yeast mito homolog++, Rickettsial homolog, mito protein domain, MS/MS++	chaperone cofactor-dependent protein refolding [GO:0051085];female pregnancy [GO:0007565];protein folding [GO:0006457]	mitochondrial matrix [GO:0005759];mitochondrion [GO:0005739]	ATP binding [GO:0005524];chaperone binding [GO:0051087];growth factor activity [GO:0008083];metal ion binding [GO:0046872];unfolded protein binding [GO:0051082]	FUNCTION: Co-chaperonin implicated in mitochondrial protein import and macromolecular assembly. Together with Hsp60, facilitates the correct folding of imported proteins. May also prevent misfolding and promote the refolding and proper assembly of unfolded polypeptides generated under stress conditions in the mitochondrial matrix. The functional units of these chaperonins consist of heptameric ri…			SUBCELLULAR LOCATION: Mitochondrion matrix {ECO:0000250|UniProtKB:P61604}.	2	90.2	90.2	90.2	10.963	18	18	18	18	14	12	13	13	14	13	13	12	14
6105	Q91VN4	MICOS complex subunit Mic25 (Coiled-coil-helix-coiled-coil-helix domain-containing protein 6)	Chchd6	3756900000	3732500000	5915500000	5051400000	4905500000	6051500000	5803100000	5208800000	6334700000	5929200000	13800000000	10289000000	10255000000	10928000000	10042000000	9089400000	8278100000	YES	coiled-coil-helix-coiled-coil-helix domain containing 6	cerebrum, cerebellum, brainstem, spinalcord, kidney, liver, heart, adipose, smallintestine, largeintestine, stomach, placenta, testis	literature, APEX_IMS, APEX_matrix, yeast mito homolog, coexpression, MS/MS++	cellular response to DNA damage stimulus [GO:0006974];cristae formation [GO:0042407]	cytosol [GO:0005829];MICOS complex [GO:0061617];mitochondrial inner membrane [GO:0005743];mitochondrion [GO:0005739]		FUNCTION: Component of the MICOS complex, a large protein complex of the mitochondrial inner membrane that plays crucial roles in the maintenance of crista junctions, inner membrane architecture, and formation of contact sites to the outer membrane. {ECO:0000250|UniProtKB:Q9BRQ6}.			Lipid-anchor {ECO:0000250|UniProtKB:Q9BRQ6}. Mitochondrion {ECO:0000250|UniProtKB:Q9BRQ6}.;SUBCELLULAR LOCATION: Mitochondrion inner membrane {ECO:0000250|UniProtKB:Q9BRQ6}	1	76.9	76.9	6.2	29.852	24	24	3	21	20	18	19	19	18	18	13	14	14
3313	P52825	Carnitine O-palmitoyltransferase 2, mitochondrial (EC 2.3.1.21) (Carnitine palmitoyltransferase II) (CPT II)	Cpt2	16075000000	14230000000	15964000000	12729000000	12073000000	13644000000	14498000000	12259000000	11246000000	10585000000	13797000000	9296600000	9322500000	9842400000	9880000000	9055300000	9371100000	YES	carnitine palmitoyltransferase 2	all 14	literature, APEX_matrix, targetP signal, yeast mito homolog++, mito protein domain, induction, coexpression+, MS/MS++	fatty acid beta-oxidation [GO:0006635];in utero embryonic development [GO:0001701];positive regulation of cold-induced thermogenesis [GO:0120162]	mitochondrial inner membrane [GO:0005743];mitochondrion [GO:0005739];nucleolus [GO:0005730];nucleoplasm [GO:0005654]	carnitine O-palmitoyltransferase activity [GO:0004095]		2.3.1.21		Matrix side {ECO:0000250}.;Peripheral membrane protein {ECO:0000250};SUBCELLULAR LOCATION: Mitochondrion inner membrane {ECO:0000250}	4	72	72	72	73.98	72	72	72	60	55	41	42	44	43	37	57	58	57
2436	O09111	NADH dehydrogenase [ubiquinone] 1 beta subcomplex subunit 11, mitochondrial (Complex I-ESSS) (CI-ESSS) (NADH-ubiquinone oxidoreductase ESSS subunit) (Neuronal protein 15.6) (Np15.6) (p15.6)	Ndufb11	4185500000	4518200000	5901500000	5138100000	4453600000	5300400000	5906700000	5444700000	6114600000	4531800000	13710000000	10380000000	8561500000	7815700000	7181600000	6888000000	6541900000	YES	NADH dehydrogenase (ubiquinone) 1 beta subcomplex, 11	all 14	literature, APEX_IMS, APEX_matrix, targetP signal+, coexpression++, MS/MS++	mitochondrial respiratory chain complex I assembly [GO:0032981];oxidation-reduction process [GO:0055114]	integral component of membrane [GO:0016021];mitochondrial respiratory chain complex I [GO:0005747];mitochondrion [GO:0005739]		FUNCTION: Accessory subunit of the mitochondrial membrane respiratory chain NADH dehydrogenase (Complex I), that is believed not to be involved in catalysis. Complex I functions in the transfer of electrons from NADH to the respiratory chain. The immediate electron acceptor for the enzyme is believed to be ubiquinone. {ECO:0000250|UniProtKB:Q9NX14}.			Single-pass membrane protein {ECO:0000250|UniProtKB:Q9NX14}.;SUBCELLULAR LOCATION: Mitochondrion inner membrane {ECO:0000250|UniProtKB:Q9NX14}	1	57	57	57	17.444	11	11	11	11	9	8	8	8	8	7	8	8	8
7903	S4R2F3	Ankyrin-2	Ank2	467710000	523980000	587110000	522410000	638090000	651040000	634630000	663670000	766810000	747690000	13632000000	8798400000	9277000000	9011500000	9038000000	8811200000	8614600000					signal transduction [GO:0007165]							2	70.4	70.4	0	429.1	237	237	0	212	147	95	118	127	137	138	10	11	11
5372	Q8BWT1	3-ketoacyl-CoA thiolase, mitochondrial (EC 2.3.1.16) (Acetyl-CoA acetyltransferase) (EC 2.3.1.9) (Acetyl-CoA acyltransferase) (Acyl-CoA hydrolase, mitochondrial) (EC 3.1.2.-) (EC 3.1.2.1) (EC 3.1.2.2) (Beta-ketothiolase) (Mitochondrial 3-oxoacyl-CoA thiolase)	Acaa2	9209400000	11650000000	24051000000	16554000000	22654000000	16088000000	35416000000	34540000000	20379000000	15539000000	13562000000	12140000000	11306000000	11317000000	11690000000	10799000000	11021000000	YES	acetyl-Coenzyme A acyltransferase 2 (mitochondrial 3-oxoacyl-Coenzyme A thiolase)	all 14	literature, APEX_matrix, targetP signal, Rickettsial homolog, mito protein domain, induction, coexpression+, MS/MS++	acetyl-CoA metabolic process [GO:0006084];cellular response to hypoxia [GO:0071456];fatty acid beta-oxidation [GO:0006635];negative regulation of mitochondrial membrane permeability involved in apoptotic process [GO:1902109];negative regulation of mitochondrial outer membrane permeabilization involved in apoptotic signaling pathway [GO:1901029]	mitochondrial inner membrane [GO:0005743];mitochondrial matrix [GO:0005759];mitochondrion [GO:0005739]	acetyl-CoA C-acetyltransferase activity [GO:0003985];acetyl-CoA C-acyltransferase activity [GO:0003988];acetyl-CoA hydrolase activity [GO:0003986];acyl-CoA hydrolase activity [GO:0047617];myristoyl-CoA hydrolase activity [GO:0102991];palmitoyl-CoA hydrolase activity [GO:0016290]	FUNCTION: In the production of energy from fats, this is one of the enzymes that catalyzes the last step of the mitochondrial beta-oxidation pathway, an aerobic process breaking down fatty acids into acetyl-CoA. Using free coenzyme A/CoA, catalyzes the thiolytic cleavage of medium- to long-chain unbranched 3-oxoacyl-CoAs into acetyl-CoA and a fatty acyl-CoA shortened by two carbon atoms. Also cat…	2.3.1.16;2.3.1.9;3.1.2.-;3.1.2.1;3.1.2.2	fatty acid beta-oxidation. {ECO:0000250|UniProtKB:P42765}.;PATHWAY: Lipid metabolism	SUBCELLULAR LOCATION: Mitochondrion {ECO:0000250|UniProtKB:P42765}.	1	95.5	95.5	82.4	41.829	49	49	41	36	38	30	34	31	34	32	35	33	39
3324	P54071;D6RIL6	Isocitrate dehydrogenase [NADP], mitochondrial (IDH) (EC 1.1.1.42) (ICD-M) (IDP) (NADP(+)-specific ICDH) (Oxalosuccinate decarboxylase);Isocitrate dehydrogenase [NADP], mitochondrial	Idh2	12665000000	14815000000	13390000000	12653000000	13060000000	18222000000	14366000000	17677000000	13910000000	15358000000	13481000000	10044000000	9883500000	9343700000	9961800000	8836300000	10219000000	YES	isocitrate dehydrogenase 2 (NADP+), mitochondrial	all 14	literature, APEX_matrix, targetP signal+, Rickettsial homolog, mito protein domain, induction, coexpression, MS/MS++	2-oxoglutarate metabolic process [GO:0006103];glyoxylate cycle [GO:0006097];isocitrate metabolic process [GO:0006102];NADP biosynthetic process [GO:0006741];NADP metabolic process [GO:0006739];negative regulation of glial cell migration [GO:1903976];negative regulation of glial cell proliferation [GO:0060253];negative regulation of matrix metallopeptidase secretion [GO:1904465];tricarboxylic acid…	cytosol [GO:0005829];mitochondrial inner membrane [GO:0005743];mitochondrion [GO:0005739];peroxisome [GO:0005777]	isocitrate dehydrogenase (NADP+) activity [GO:0004450];isocitrate dehydrogenase activity [GO:0004448];magnesium ion binding [GO:0000287];NAD binding [GO:0051287]	FUNCTION: Plays a role in intermediary metabolism and energy production. It may tightly associate or interact with the pyruvate dehydrogenase complex.	1.1.1.42		SUBCELLULAR LOCATION: Mitochondrion.	4	75.9	75.9	75.9	50.906	48	48	47	39	37	22	24	24	29	29	39	37	40
6572	Q9CQC7	NADH dehydrogenase [ubiquinone] 1 beta subcomplex subunit 4 (Complex I-B15) (CI-B15) (NADH-ubiquinone oxidoreductase B15 subunit)	Ndufb4	7458200000	7687300000	10141000000	9236700000	8416600000	10199000000	11476000000	9229900000	11142000000	10065000000	13395000000	11858000000	12289000000	12624000000	13926000000	10257000000	13681000000	YES	NADH dehydrogenase (ubiquinone) 1 beta subcomplex 4	all 14	literature, mito protein domain+, MS/MS++	mitochondrial respiratory chain complex I assembly [GO:0032981];response to oxidative stress [GO:0006979]	integral component of membrane [GO:0016021];mitochondrial inner membrane [GO:0005743];mitochondrial respiratory chain complex I [GO:0005747];mitochondrion [GO:0005739];nuclear membrane [GO:0031965]	NADH dehydrogenase (ubiquinone) activity [GO:0008137]	FUNCTION: Accessory subunit of the mitochondrial membrane respiratory chain NADH dehydrogenase (Complex I), that is believed not to be involved in catalysis. Complex I functions in the transfer of electrons from NADH to the respiratory chain. The immediate electron acceptor for the enzyme is believed to be ubiquinone. {ECO:0000250|UniProtKB:O95168}.			Matrix side {ECO:0000250|UniProtKB:O95168}.;Single-pass membrane protein {ECO:0000255};SUBCELLULAR LOCATION: Mitochondrion inner membrane {ECO:0000250|UniProtKB:O95168}	1	73.6	73.6	73.6	15.081	20	20	20	18	15	14	14	15	15	13	15	14	14
7708	Q9Z2I9	Succinate--CoA ligase [ADP-forming] subunit beta, mitochondrial (EC 6.2.1.5) (ATP-specific succinyl-CoA synthetase subunit beta) (A-SCS) (Succinyl-CoA synthetase beta-A chain) (SCS-betaA)	Sucla2	4271400000	4781900000	4362200000	3975200000	4994800000	7865700000	6370400000	6068300000	4246900000	5790700000	13343000000	11285000000	11943000000	11815000000	11209000000	10963000000	10758000000	YES	succinate-Coenzyme A ligase, ADP-forming, beta subunit	all 14	literature, APEX_matrix, targetP signal+, yeast mito homolog+, Rickettsial homolog, mito protein domain, induction, coexpression+, MS/MS++	succinate metabolic process [GO:0006105];succinyl-CoA metabolic process [GO:0006104];tricarboxylic acid cycle [GO:0006099]	mitochondrion [GO:0005739];myelin sheath [GO:0043209];succinate-CoA ligase complex [GO:0042709]	ATP binding [GO:0005524];magnesium ion binding [GO:0000287];succinate-CoA ligase (ADP-forming) activity [GO:0004775];succinate-CoA ligase activity [GO:0004774]	FUNCTION: ATP-specific succinyl-CoA synthetase functions in the citric acid cycle (TCA), coupling the hydrolysis of succinyl-CoA to the synthesis of ATP and thus represents the only step of substrate-level phosphorylation in the TCA. The beta subunit provides nucleotide specificity of the enzyme and binds the substrate succinate, while the binding sites for coenzyme A and phosphate are found in t…	6.2.1.5	PATHWAY: Carbohydrate metabolism;succinate from succinyl-CoA (ligase route): step 1/1. {ECO:0000255|HAMAP-Rule:MF_03220}.;tricarboxylic acid cycle	SUBCELLULAR LOCATION: Mitochondrion {ECO:0000255|HAMAP-Rule:MF_03220}.	1	73.2	73.2	73.2	50.113	40	40	40	33	36	29	29	29	30	29	22	25	23
7267	Q9JHU4	Cytoplasmic dynein 1 heavy chain 1 (Cytoplasmic dynein heavy chain 1) (Dynein heavy chain, cytosolic)	Dync1h1	2395900000	1946800000	1929800000	2305200000	3544800000	2116000000	5359700000	3950600000	3972200000	3082900000	13306000000	7590500000	7421700000	7534100000	7301700000	6919000000	7334600000					cell division [GO:0051301];cilium movement [GO:0003341];cytoplasmic microtubule organization [GO:0031122];cytoplasmic mRNA processing body assembly [GO:0033962];establishment of spindle localization [GO:0051293];microtubule-based movement [GO:0007018];minus-end-directed vesicle transport along microtubule [GO:0072382];mitotic cell cycle [GO:0000278];nuclear migration [GO:0007097];positive regulat…	axon [GO:0030424];axon cytoplasm [GO:1904115];cell cortex [GO:0005938];centrosome [GO:0005813];cytoplasm [GO:0005737];cytoplasmic dynein complex [GO:0005868];cytoplasmic microtubule [GO:0005881];dynein complex [GO:0030286];filopodium [GO:0030175];manchette [GO:0002177];microtubule [GO:0005874];neuronal cell body [GO:0043025];nuclear envelope [GO:0005635]	ATP binding [GO:0005524];ATP-dependent microtubule motor activity, minus-end-directed [GO:0008569];dynein intermediate chain binding [GO:0045505];dynein light intermediate chain binding [GO:0051959]	FUNCTION: Cytoplasmic dynein 1 acts as a motor for the intracellular retrograde motility of vesicles and organelles along microtubules. Dynein has ATPase activity;the force-producing power stroke is thought to occur on release of ADP. Plays a role in mitotic spindle assembly and metaphase plate congression. {ECO:0000250|UniProtKB:Q14204}.			SUBCELLULAR LOCATION: Cytoplasm, cytoskeleton.	4	68.1	68.1	68	532.04	339	339	338	278	181	106	118	115	123	132	48	45	49
6509	Q9CPP6	NADH dehydrogenase [ubiquinone] 1 alpha subcomplex subunit 5 (Complex I subunit B13) (Complex I-13kD-B) (CI-13kD-B) (NADH-ubiquinone oxidoreductase 13 kDa-B subunit)	Ndufa5	11725000000	11688000000	15172000000	12742000000	11956000000	12103000000	13948000000	12788000000	13859000000	11751000000	13178000000	15004000000	17574000000	14898000000	15370000000	13883000000	15030000000	YES	NADH dehydrogenase (ubiquinone) 1 alpha subcomplex, 5	all 14	literature, APEX_matrix, mito protein domain+, induction, coexpression++, MS/MS++	mitochondrial respiratory chain complex I assembly [GO:0032981];respiratory electron transport chain [GO:0022904]	mitochondrial respiratory chain complex I [GO:0005747];mitochondrion [GO:0005739];protein-containing complex [GO:0032991];respiratory chain complex I [GO:0045271]	NADH dehydrogenase (ubiquinone) activity [GO:0008137]	FUNCTION: Accessory subunit of the mitochondrial membrane respiratory chain NADH dehydrogenase (Complex I), that is believed not to be involved in catalysis. Complex I functions in the transfer of electrons from NADH to the respiratory chain. The immediate electron acceptor for the enzyme is believed to be ubiquinone. {ECO:0000269|PubMed:24154540}.			Matrix side {ECO:0000250|UniProtKB:Q16718}.;Peripheral membrane protein {ECO:0000250|UniProtKB:Q16718};SUBCELLULAR LOCATION: Mitochondrion inner membrane {ECO:0000250|UniProtKB:Q16718}	4	72.4	72.4	72.4	13.36	14	14	13	14	13	13	12	13	11	11	13	13	13
2901	P15105;D3YVK1	Glutamine synthetase (GS) (EC 6.3.1.2) (Glutamate--ammonia ligase) (Palmitoyltransferase GLUL) (EC 2.3.1.225);Glutamine synthetase (Fragment)	Glul	311060000	228990000	328020000	280520000	351900000	57078000	64905000	55316000	61734000	148010000	13096000000	12088000000	12309000000	12766000000	11797000000	10500000000	10224000000					ammonia assimilation cycle [GO:0019676];angiogenesis [GO:0001525];cell population proliferation [GO:0008283];cellular response to starvation [GO:0009267];glutamate metabolic process [GO:0006536];glutamine biosynthetic process [GO:0006542];positive regulation of epithelial cell proliferation [GO:0050679];positive regulation of insulin secretion [GO:0032024];positive regulation of synaptic transmis…	axon terminus [GO:0043679];cell body [GO:0044297];cell projection [GO:0042995];cytoplasm [GO:0005737];cytosol [GO:0005829];glial cell projection [GO:0097386];intracellular membrane-bounded organelle [GO:0043231];mitochondrion [GO:0005739];myelin sheath [GO:0043209];neuron projection [GO:0043005];perikaryon [GO:0043204];plasma membrane [GO:0005886];protein-containing complex [GO:0032991];rough end…	ATP binding [GO:0005524];dynein light chain binding [GO:0045503];glutamate binding [GO:0016595];glutamate-ammonia ligase activity [GO:0004356];identical protein binding [GO:0042802];magnesium ion binding [GO:0000287];manganese ion binding [GO:0030145];protein-cysteine S-palmitoyltransferase activity [GO:0019706]	FUNCTION: Glutamine synthetase that catalyzes the ATP-dependent conversion of glutamate and ammonia to glutamine (By similarity). Its role depends on tissue localization: in the brain, it regulates the levels of toxic ammonia and converts neurotoxic glutamate to harmless glutamine, whereas in the liver, it is one of the enzymes responsible for the removal of ammonia (PubMed:25870278). Essential f…	2.3.1.225;6.3.1.2		Lipid-anchor {ECO:0000250|UniProtKB:P15104}. Note=Mainly localizes in the cytosol, with a fraction associated with the cell membrane. {ECO:0000250|UniProtKB:P15104}.;SUBCELLULAR LOCATION: Cytoplasm, cytosol {ECO:0000250|UniProtKB:P15104}. Microsome {ECO:0000250|UniProtKB:P09606}. Mitochondrion {ECO:0000250|UniProtKB:P09606}. Cell membrane {ECO:0000250|UniProtKB:P15104}	3	90.3	90.3	90.3	42.119	34	34	34	30	29	25	25	22	26	26	5	3	5
3513	P62737;P63268;D3YZY0;A0A494B9T3;D3Z2K3	Actin, aortic smooth muscle (Alpha-actin-2) [Cleaved into: Actin, aortic smooth muscle, intermediate form];Actin, gamma-enteric smooth muscle (Alpha-actin-3) (Gamma-2-actin) (Smooth muscle gamma-actin) [Cleaved into: Actin, gamma-enteric smooth muscle, intermediate form];Actin, gamma-enteric smooth muscle (Fragment);Actin, aortic smooth muscle (Fragment);Actin, gamma-enteric smooth muscle (Fragme…	Acta2	15320000000	13234000000	20598000000	17305000000	16534000000	14771000000	20563000000	15608000000	16086000000	14445000000	12957000000	16483000000	16341000000	16608000000	13350000000	13104000000	12366000000					glomerular mesangial cell development [GO:0072144];mesenchyme migration [GO:0090131];muscle contraction [GO:0006936];positive regulation of ERK1 and ERK2 cascade [GO:0070374];positive regulation of gene expression [GO:0010628];positive regulation of hepatic stellate cell activation [GO:2000491];positive regulation of hepatic stellate cell contraction [GO:0061874];positive regulation of hepatic st…	actin cytoskeleton [GO:0015629];cell body [GO:0044297];cell periphery [GO:0071944];cytoplasm [GO:0005737];cytoskeleton [GO:0005856];filopodium [GO:0030175];lamellipodium [GO:0030027];myosin filament [GO:0032982];protein-containing complex [GO:0032991];smooth muscle contractile fiber [GO:0030485];stress fiber [GO:0001725]	ATP binding [GO:0005524];protein kinase binding [GO:0019901]	FUNCTION: Actins are highly conserved proteins that are involved in various types of cell motility and are ubiquitously expressed in all eukaryotic cells.			SUBCELLULAR LOCATION: Cytoplasm, cytoskeleton.	6	78	53.6	7.7	42.009	42	20	2	37	32	24	27	22	25	21	31	30	33
5548	Q8CC88	von Willebrand factor A domain-containing protein 8	Vwa8	28404000000	32966000000	20107000000	20139000000	30253000000	12879000000	20429000000	17657000000	9845000000	10369000000	12902000000	15377000000	16392000000	16734000000	14934000000	15051000000	15873000000	YES	von Willebrand factor A domain containing 8	all 14	APEX_matrix, targetP signal, yeast mito homolog, mito protein domain, coexpression+, MS/MS++		mitochondrion [GO:0005739];peroxisome [GO:0005777]	ATP binding [GO:0005524];ATPase activity [GO:0016887]	FUNCTION: Exhibits ATPase activity in vitro. {ECO:0000269|PubMed:28414126}.			SUBCELLULAR LOCATION: Mitochondrion {ECO:0000269|PubMed:28414126}.	1	73.2	73.2	73.2	213.42	148	148	148	130	94	59	53	53	54	51	106	109	105
7430	Q9QXX4	Calcium-binding mitochondrial carrier protein Aralar2 (Citrin) (Mitochondrial aspartate glutamate carrier 2) (Solute carrier family 25 member 13)	Slc25a13	21187000000	19873000000	19054000000	15749000000	15821000000	12228000000	12195000000	11691000000	10618000000	8327100000	12855000000	12623000000	13795000000	14041000000	13100000000	13509000000	13112000000	YES	solute carrier family 25 (mitochondrial carrier, adenine nucleotide translocator), member 13	all 14	literature, yeast mito homolog+, mito protein domain+, coexpression, MS/MS++	aspartate transmembrane transport [GO:0015810];ATP biosynthetic process [GO:0006754];cellular respiration [GO:0045333];L-glutamate transmembrane transport [GO:0015813];malate-aspartate shuttle [GO:0043490];response to calcium ion [GO:0051592]	integral component of membrane [GO:0016021];mitochondrial inner membrane [GO:0005743];mitochondrion [GO:0005739]	calcium ion binding [GO:0005509];identical protein binding [GO:0042802];L-aspartate transmembrane transporter activity [GO:0015183];L-glutamate transmembrane transporter activity [GO:0005313]	FUNCTION: Mitochondrial and calcium-binding carrier that catalyzes the calcium-dependent exchange of cytoplasmic glutamate with mitochondrial aspartate across the mitochondrial inner membrane. May have a function in the urea cycle. {ECO:0000250|UniProtKB:Q9UJS0}.			Multi-pass membrane protein {ECO:0000250|UniProtKB:Q9UJS0}.;SUBCELLULAR LOCATION: Mitochondrion inner membrane {ECO:0000250|UniProtKB:Q9UJS0}	3	87.1	87.1	83	74.466	68	68	57	54	52	46	42	40	44	42	57	57	56
2370	K3W4T3	V-type proton ATPase subunit a	Atp6v0a1	1248200000	1301300000	1536500000	1420500000	1243400000	1203500000	1346400000	1078900000	1126200000	1109800000	12834000000	8710000000	9363900000	9329500000	9357900000	8308900000	9139000000						integral component of membrane [GO:0016021];vacuolar proton-transporting V-type ATPase, V0 domain [GO:0000220]	proton transmembrane transporter activity [GO:0015078]	FUNCTION: Essential component of the vacuolar proton pump (V-ATPase), a multimeric enzyme that catalyzes the translocation of protons across the membranes. Required for assembly and activity of the V-ATPase. {ECO:0000256|RuleBase:RU361189}.				2	46.5	46.5	3.5	96.426	54	54	2	45	40	33	33	35	36	35	17	20	14
3346	P55302	Alpha-2-macroglobulin receptor-associated protein (Alpha-2-MRAP) (Heparin-binding protein 44) (HBP-44) (Low density lipoprotein receptor-related protein-associated protein 1) (RAP)	Lrpap1	12018000000	12286000000	14766000000	13326000000	14079000000	5617600000	7157600000	4950000000	4101200000	6534800000	12506000000	6089700000	6286200000	6821200000	6121500000	5718600000	5383200000					amyloid-beta clearance by transcytosis [GO:0150093];negative regulation of amyloid-beta clearance [GO:1900222];negative regulation of cell death [GO:0060548];negative regulation of protein binding [GO:0032091];negative regulation of receptor internalization [GO:0002091];negative regulation of very-low-density lipoprotein particle clearance [GO:0010916];regulation of receptor-mediated endocytosis …	cell surface [GO:0009986];cis-Golgi network [GO:0005801];cytoplasm [GO:0005737];endoplasmic reticulum [GO:0005783];endoplasmic reticulum-Golgi intermediate compartment [GO:0005793];endosome [GO:0005768];endosome lumen [GO:0031904];Golgi apparatus [GO:0005794];Golgi lumen [GO:0005796];plasma membrane [GO:0005886];rough endoplasmic reticulum [GO:0005791];rough endoplasmic reticulum lumen [GO:004823…	heparin binding [GO:0008201];lipase binding [GO:0035473];low-density lipoprotein particle receptor binding [GO:0050750];receptor antagonist activity [GO:0048019];very-low-density lipoprotein particle receptor binding [GO:0070326]	FUNCTION: Molecular chaperone for LDL receptor-related proteins that may regulate their ligand binding activity along the secretory pathway. {ECO:0000250|UniProtKB:P30533}.			SUBCELLULAR LOCATION: Rough endoplasmic reticulum lumen {ECO:0000250|UniProtKB:P30533}. Endoplasmic reticulum-Golgi intermediate compartment lumen {ECO:0000250|UniProtKB:P30533}. Golgi apparatus, cis-Golgi network {ECO:0000250|UniProtKB:P30533}. Golgi apparatus lumen {ECO:0000250|UniProtKB:P30533}. Endosome lumen {ECO:0000250|UniProtKB:P30533}. Cell surface {ECO:0000250|UniProtKB:P30533}. Note=Ma…	2	69.4	69.4	69.4	42.215	40	40	40	37	30	21	22	20	19	19	30	32	31
1662	E9PV44;O35143	ATPase inhibitor, mitochondrial (ATP synthase F1 subunit epsilon) (Inhibitor of F(1)F(o)-ATPase) (IF(1)) (IF1);ATPase inhibitory factor 1	ATP5IF1	5091700000	7876900000	8964500000	5291900000	11783000000	8419000000	6034300000	10884000000	8647300000	6981400000	12373000000	11905000000	11824000000	13586000000	12077000000	13172000000	9381100000					erythrocyte differentiation [GO:0030218];heme biosynthetic process [GO:0006783];mitochondrial depolarization [GO:0051882];negative regulation of ATPase activity [GO:0032780];negative regulation of endothelial cell proliferation [GO:0001937];negative regulation of hydrolase activity [GO:0051346];positive regulation of autophagy of mitochondrion in response to mitochondrial depolarization [GO:19049…	cell surface [GO:0009986];mitochondrion [GO:0005739]	angiostatin binding [GO:0043532];ATPase binding [GO:0051117];ATPase inhibitor activity [GO:0042030];calmodulin binding [GO:0005516];enzyme binding [GO:0019899];mitochondrial proton-transporting ATP synthase complex binding [GO:0140260];protein homodimerization activity [GO:0042803]	FUNCTION: Endogenous F(1)F(o)-ATPase inhibitor limiting ATP depletion when the mitochondrial membrane potential falls below a threshold and the F(1)F(o)-ATP synthase starts hydrolyzing ATP to pump protons out of the mitochondrial matrix. Required to avoid the consumption of cellular ATP when the F(1)F(o)-ATP synthase enzyme acts as an ATP hydrolase (By similarity). Indirectly acts as a regulator …			SUBCELLULAR LOCATION: Mitochondrion {ECO:0000250}.	2	89.2	89.2	89.2	8.7887	16	16	16	12	8	8	8	8	8	8	7	8	7
7224	Q9ERS2	NADH dehydrogenase [ubiquinone] 1 alpha subcomplex subunit 13 (Cell death regulatory protein GRIM-19) (Complex I-B16.6) (CI-B16.6) (Gene associated with retinoic and interferon-induced mortality 19 protein) (GRIM-19) (Gene associated with retinoic and IFN-induced mortality 19 protein) (NADH-ubiquinone oxidoreductase B16.6 subunit)	Ndufa13	9380600000	8987800000	10126000000	9591800000	8064200000	9795600000	11134000000	9623700000	11064000000	10394000000	12342000000	13794000000	13619000000	12526000000	13842000000	12941000000	13575000000	YES	NADH dehydrogenase (ubiquinone) 1 alpha subcomplex, 13	all 14	literature, APEX_IMS, mito protein domain, coexpression++, MS/MS++	apoptotic signaling pathway [GO:0097190];cellular response to interferon-beta [GO:0035458];cellular response to retinoic acid [GO:0071300];extrinsic apoptotic signaling pathway [GO:0097191];mitochondrial respiratory chain complex I assembly [GO:0032981];negative regulation of cell growth [GO:0030308];negative regulation of intrinsic apoptotic signaling pathway [GO:2001243];negative regulation of …	cytoplasm [GO:0005737];integral component of membrane [GO:0016021];mitochondrial inner membrane [GO:0005743];mitochondrial membrane [GO:0031966];mitochondrial respirasome [GO:0005746];mitochondrial respiratory chain complex I [GO:0005747];mitochondrion [GO:0005739];nucleoplasm [GO:0005654];nucleus [GO:0005634]	ATP binding [GO:0005524];NADH dehydrogenase (ubiquinone) activity [GO:0008137];NADH dehydrogenase activity [GO:0003954]	FUNCTION: Accessory subunit of the mitochondrial membrane respiratory chain NADH dehydrogenase (Complex I), that is believed not to be involved in catalysis. Complex I functions in the transfer of electrons from NADH to the respiratory chain. The immediate electron acceptor for the enzyme is believed to be ubiquinone. Involved in the interferon/all-trans-retinoic acid (IFN/RA) induced cell death.…			Matrix side {ECO:0000305|PubMed:12628925}. Nucleus {ECO:0000269|PubMed:12628925}. Note=Localizes mainly in the mitochondrion. May be translocated into the nucleus upon IFN/RA treatment. {ECO:0000250|UniProtKB:Q9P0J0}.;Single-pass membrane protein {ECO:0000305|PubMed:12628925};SUBCELLULAR LOCATION: Mitochondrion inner membrane {ECO:0000305|PubMed:12628925}	1	67.4	67.4	67.4	16.859	21	21	21	19	16	13	12	11	11	11	15	12	12
1674	E9PVU0;E9Q175	Unconventional myosin-VI;Unconventional myosin-VI	Myo6	19196000000	17126000000	18035000000	22199000000	15766000000	13248000000	18085000000	11550000000	13512000000	9819100000	12211000000	8574600000	8543400000	9489100000	8966100000	8632500000	8775800000						myosin complex [GO:0016459]	actin filament binding [GO:0051015];ATP binding [GO:0005524];motor activity [GO:0003774]					2	73.5	73.5	2	146.31	112	112	3	97	86	49	58	54	52	48	90	81	91
6448	Q99LY9;B1ARW4	NADH dehydrogenase [ubiquinone] iron-sulfur protein 5 (Complex I-15 kDa) (CI-15 kDa) (NADH-ubiquinone oxidoreductase 15 kDa subunit);NADH dehydrogenase [ubiquinone] iron-sulfur protein 5 (Fragment)	Ndufs5	9063100000	9341600000	9957000000	10439000000	8639900000	11090000000	11790000000	9970300000	11375000000	11820000000	12145000000	14086000000	14066000000	12867000000	14627000000	11687000000	13161000000	YES	NADH dehydrogenase (ubiquinone) Fe-S protein 5	all 14	literature, APEX_IMS, mito protein domain+, induction, coexpression++, MS/MS++	mitochondrial respiratory chain complex I assembly [GO:0032981];oxidation-reduction process [GO:0055114]	mitochondrial intermembrane space [GO:0005758];mitochondrial respiratory chain complex I [GO:0005747];mitochondrion [GO:0005739]		FUNCTION: Accessory subunit of the mitochondrial membrane respiratory chain NADH dehydrogenase (Complex I), that is believed not to be involved in catalysis. Complex I functions in the transfer of electrons from NADH to the respiratory chain. The immediate electron acceptor for the enzyme is believed to be ubiquinone. {ECO:0000250|UniProtKB:O43920}.			Peripheral membrane protein {ECO:0000250|UniProtKB:O43920}. Mitochondrion intermembrane space {ECO:0000250|UniProtKB:O43920}.;SUBCELLULAR LOCATION: Mitochondrion inner membrane {ECO:0000250|UniProtKB:O43920}	2	73.6	73.6	73.6	12.648	15	15	15	14	12	10	11	12	11	12	11	11	12
7052	Q9DBG3;H3BIY9;H3BKM0	AP-2 complex subunit beta (AP105B) (Adaptor protein complex AP-2 subunit beta) (Adaptor-related protein complex 2 subunit beta) (Beta-2-adaptin) (Beta-adaptin) (Clathrin assembly protein complex 2 beta large chain) (Plasma membrane adaptor HA2/AP2 adaptin beta subunit);AP complex subunit beta;AP complex subunit beta	Ap2b1	3729500000	3470300000	3843300000	4546200000	4597900000	3910400000	5213900000	4491800000	5211500000	3401600000	12029000000	11310000000	11618000000	11403000000	10656000000	9709900000	10469000000					aorta development [GO:0035904];cardiac septum development [GO:0003279];clathrin coat assembly [GO:0048268];clathrin-dependent endocytosis [GO:0072583];coronary vasculature development [GO:0060976];heart development [GO:0007507];intracellular protein transport [GO:0006886];negative regulation of neuron death [GO:1901215];neurotransmitter receptor internalization [GO:0099590];positive regulation of…	AP-2 adaptor complex [GO:0030122];clathrin adaptor complex [GO:0030131];glutamatergic synapse [GO:0098978];postsynapse [GO:0098794]	clathrin binding [GO:0030276];protein-containing complex binding [GO:0044877]	at least some clathrin-associated sorting proteins (CLASPs) are recognized by their [DE]-X(1,2)-F-X-X-[FL]-X-X-X-R motif. The AP-2 beta subunit binds to clathrin heavy chain, promoting clathrin lattice assembly;clathrin displaces at least some CLASPs from AP2B1 which probably then can be positioned for further coat assembly (By similarity). {ECO:0000250, ECO:0000269|PubMed:14745134, ECO:0000269|P…			Cytoplasmic side {ECO:0000250}. Note=AP-2 appears to be excluded from internalizing CCVs and to disengage from sites of endocytosis seconds before internalization of the nascent CCV. {ECO:0000250}.;Peripheral membrane protein {ECO:0000250};SUBCELLULAR LOCATION: Cell membrane {ECO:0000250}. Membrane, coated pit {ECO:0000250};SUBCELLULAR LOCATION: Cytoplasm {ECO:0000256|SAAS:SAAS00556307}.	5	68.8	68.8	48.8	104.58	75	75	43	61	58	51	50	49	51	54	33	34	33
6549	Q9CQ54;A0A0U1RPJ5	NADH dehydrogenase [ubiquinone] 1 subunit C2 (Complex I-B14.5b) (CI-B14.5b) (NADH-ubiquinone oxidoreductase subunit B14.5b);NADH dehydrogenase [ubiquinone] 1 subunit C2	Ndufc2	6228800000	7222500000	9374800000	7320000000	6770700000	7997400000	8201000000	6940700000	7974800000	6791000000	11987000000	10057000000	9793000000	9060600000	8813400000	7539500000	8166800000	YES	NADH dehydrogenase (ubiquinone) 1, subcomplex unknown, 2	all 14	literature, APEX_IMS, mito protein domain+, coexpression++, MS/MS++	mitochondrial electron transport, NADH to ubiquinone [GO:0006120];mitochondrial respiratory chain complex I assembly [GO:0032981];negative regulation of necrotic cell death [GO:0060547];negative regulation of NIK/NF-kappaB signaling [GO:1901223];negative regulation of reactive oxygen species biosynthetic process [GO:1903427];positive regulation of ATP biosynthetic process [GO:2001171];positive re…	cytoplasm [GO:0005737];integral component of membrane [GO:0016021];mitochondrial inner membrane [GO:0005743];mitochondrial respiratory chain complex I [GO:0005747];mitochondrion [GO:0005739];respirasome [GO:0070469]	NADH dehydrogenase (ubiquinone) activity [GO:0008137]	FUNCTION: Accessory subunit of the mitochondrial membrane respiratory chain NADH dehydrogenase (Complex I), that is believed not to be involved in catalysis. Complex I functions in the transfer of electrons from NADH to the respiratory chain. The immediate electron acceptor for the enzyme is believed to be ubiquinone. {ECO:0000250|UniProtKB:O95298}.;FUNCTION: Accessory subunit of the mitochondria…			Matrix side {ECO:0000250|UniProtKB:O95298}.;Single-pass membrane protein {ECO:0000255};SUBCELLULAR LOCATION: Mitochondrion inner membrane {ECO:0000250|UniProtKB:O95298};SUBCELLULAR LOCATION: Mitochondrion inner membrane {ECO:0000256|PIRNR:PIRNR017834}.	2	75	75	75	14.164	12	12	12	10	10	8	8	8	8	8	9	9	9
4816	Q6ZQM8	UDP-glucuronosyltransferase 1-7C (UDPGT 1-7C) (UGT1*7C) (UGT1-07C) (UGT1.7C) (EC 2.4.1.17) (UDP-glucuronosyltransferase 1A7C) (UGT1A10)	Ugt1a7c	35091000000	35154000000	15961000000	16177000000	14329000000	17040000000	18341000000	14898000000	10936000000	11098000000	11982000000	15323000000	13395000000	12632000000	13393000000	12445000000	12317000000					aromatic compound catabolic process [GO:0019439];coumarin catabolic process [GO:0046226];estrogen catabolic process [GO:0006711];flavonoid glucuronidation [GO:0052696];xenobiotic glucuronidation [GO:0052697]	endoplasmic reticulum membrane [GO:0005789];integral component of membrane [GO:0016021];membrane [GO:0016020]	glucuronosyltransferase activity [GO:0015020]	FUNCTION: UDPGT is of major importance in the conjugation and subsequent elimination of potentially toxic xenobiotics and endogenous compounds. This isoform has specificity for phenols.	2.4.1.17		Single-pass membrane protein {ECO:0000305}.;SUBCELLULAR LOCATION: Microsome. Endoplasmic reticulum membrane {ECO:0000305}	3	66.5	66.5	39.7	59.757	39	39	22	30	33	26	25	23	25	24	37	35	33
1048	A2AQ52;A2AQ51;A2AQ50;P55014	Solute carrier family 12 member 1 (BSC1) (Bumetanide-sensitive sodium-(potassium)-chloride cotransporter 2) (Kidney-specific Na-K-Cl symporter);Solute carrier family 12 member 1 (Solute carrier family 12, member 1, isoform CRA_d);Solute carrier family 12 member 1 (Solute carrier family 12, member 1, isoform CRA_b);Solute carrier family 12 member 1 (Solute carrier family 12, member 1, isoform CRA_…	Slc12a1	12721000000	11661000000	15521000000	15857000000	16456000000	22404000000	25352000000	27428000000	39152000000	28915000000	11907000000	11660000000	11609000000	11797000000	11398000000	10487000000	11852000000					cell volume homeostasis [GO:0006884];cellular hyperosmotic salinity response [GO:0071475];chemical homeostasis [GO:0048878];chloride ion homeostasis [GO:0055064];chloride transmembrane transport [GO:1902476];chloride transport [GO:0006821];excretion [GO:0007588];ion transmembrane transport [GO:0034220];kidney development [GO:0001822];positive regulation of calcineurin-NFAT signaling cascade [GO:0…	apical plasma membrane [GO:0016324];cell surface [GO:0009986];extracellular exosome [GO:0070062];integral component of membrane [GO:0016021];plasma membrane [GO:0005886]	cation:chloride symporter activity [GO:0015377];potassium:chloride symporter activity [GO:0015379];sodium ion transmembrane transporter activity [GO:0015081];sodium:chloride symporter activity [GO:0015378];sodium:potassium:chloride symporter activity [GO:0008511]	FUNCTION: Renal sodium, potassium and chloride ion cotransporter that mediates the transepithelial NaCl reabsorption in the thick ascending limb and plays an essential role in the urinary concentration and volume regulation. Electrically silent transporter system. {ECO:0000305|PubMed:25967121}.			Multi-pass membrane protein.;SUBCELLULAR LOCATION: Membrane	4	46.2	46.2	45.3	119.71	62	62	61	50	45	31	37	33	30	35	47	45	50
1778	E9Q1G8;E9Q9F5	Septin 7;Septin 7	Sept7	506360000	403610000	548170000	472510000	526600000	481230000	515250000	724340000	908550000	856590000	11886000000	9236000000	9614400000	9515500000	8196100000	7554700000	7582100000						septin complex [GO:0031105]	GTP binding [GO:0005525]					2	65.7	65.4	2.7	50.648	38	37	1	33	31	24	27	25	28	27	10	6	10
4913	Q7TSJ2;A0A140LIT9;D3Z6W1	Microtubule-associated protein 6 (MAP-6) (Stable tubule-only polypeptide) (STOP);Microtubule-associated protein 6;Microtubule-associated protein 6	Map6	13056000	785250	972130	1860900	3977600	0	0	0	2259700	0	11855000000	7563400000	7266500000	8268900000	8048500000	7368600000	6273200000					axonal transport of mitochondrion [GO:0019896];cytoskeleton-dependent intracellular transport [GO:0030705];dendrite morphogenesis [GO:0048813];lysosome localization [GO:0032418];microtubule cytoskeleton organization [GO:0000226];positive regulation of axonogenesis [GO:0050772];regulation of microtubule cytoskeleton organization [GO:0070507]	axon [GO:0030424];axon cytoplasm [GO:1904115];cis-Golgi network [GO:0005801];dendrite [GO:0030425];Golgi apparatus [GO:0005794];Golgi-associated vesicle [GO:0005798];microtubule [GO:0005874];neuron projection [GO:0043005];perinuclear region of cytoplasm [GO:0048471];secretory vesicle [GO:0099503];transport vesicle membrane [GO:0030658]	calmodulin binding [GO:0005516];microtubule binding [GO:0008017]	FUNCTION: Involved in microtubule stabilization in many cell types, including neuronal cells (PubMed:9600916). Specifically has microtubule cold stabilizing activity (PubMed:9600916). Involved in dendrite morphogenesis and maintenance by regulating lysosomal trafficking via its interaction with TMEM106B (By similarity). Regulates KIF5A-mediated axonal cargo transport (By similarity). Regulates ax…			Cytoplasmic side {ECO:0000250|UniProtKB:Q63560}. Note=Isoform 1 and isoform 2 associate with axonal microtubules in neurons (PubMed:16837464). Isoform 3 associates with microtubules in fibroblasts (PubMed:9600916). Localizes predominantly in the proximal part of the axon (By similarity). Preferentially is concentrated on a portion of the microtubule polymer in which tubulin is modified by detyros…	3	81.5	81.5	81.5	96.449	84	84	84	78	57	48	53	54	55	54	2	1	1
1570	D3Z7P3;D3Z7P4	Glutaminase kidney isoform, mitochondrial (GLS) (EC 3.5.1.2) [Cleaved into: Glutaminase kidney isoform, mitochondrial 68 kDa chain;Glutaminase kidney isoform, mitochondrial 65 kDa chain];Glutaminase kidney isoform, mitochondrial	Gls	657150000	608380000	701670000	1063100000	4365800000	4175200000	1939100000	4359000000	2713400000	3213900000	11796000000	10892000000	10775000000	10145000000	10434000000	9788000000	9077800000	YES	glutaminase	cerebrum, cerebellum, brainstem, spinalcord, kidney, heart, skeletalmuscle, adipose, smallintestine, largeintestine, stomach, placenta, testis	literature, APEX_matrix, targetP signal+, mito protein domain+, MS/MS++	chemical synaptic transmission [GO:0007268];glutamate biosynthetic process [GO:0006537];glutamate homeostasis [GO:0090461];glutamine catabolic process [GO:0006543];glutamine metabolic process [GO:0006541];protein homotetramerization [GO:0051289];regulation of respiratory gaseous exchange by nervous system process [GO:0002087];suckling behavior [GO:0001967]	cytosol [GO:0005829];mitochondrial matrix [GO:0005759];mitochondrion [GO:0005739]	glutaminase activity [GO:0004359];identical protein binding [GO:0042802]	FUNCTION: Catalyzes the first reaction in the primary pathway for the renal catabolism of glutamine. Plays a role in maintaining acid-base homeostasis. Regulates the levels of the neurotransmitter glutamate, the main excitatory neurotransmitter in the brain. {ECO:0000269|PubMed:16641247, ECO:0000269|PubMed:22228304, ECO:0000269|PubMed:22373647}.	3.5.1.2		SUBCELLULAR LOCATION: Glutaminase kidney isoform, mitochondrial 65 kDa chain: Mitochondrion matrix {ECO:0000250|UniProtKB:P13264}. Note=Produced by the proteolytic processing of the 74-kDa cytosolic precursor. {ECO:0000250|UniProtKB:P13264}.;SUBCELLULAR LOCATION: Glutaminase kidney isoform, mitochondrial 68 kDa chain: Mitochondrion matrix {ECO:0000250|UniProtKB:P13264}. Note=Produced by the prote…	4	75.5	75.5	68	73.963	57	57	53	43	43	34	39	42	40	40	9	8	12
6558	Q9CQ75	NADH dehydrogenase [ubiquinone] 1 alpha subcomplex subunit 2 (Complex I-B8) (CI-B8) (NADH-ubiquinone oxidoreductase B8 subunit)	Ndufa2	7819500000	8105900000	9972400000	7839800000	8149100000	9905300000	10427000000	10627000000	10881000000	8244900000	11750000000	11094000000	10700000000	11667000000	11867000000	10481000000	11306000000	YES	NADH dehydrogenase (ubiquinone) 1 alpha subcomplex, 2	all 14	literature, APEX_matrix, targetP signal+, mito protein domain, induction, coexpression++, MS/MS++	blastocyst hatching [GO:0001835];mitochondrial respiratory chain complex I assembly [GO:0032981]	mitochondrial membrane [GO:0031966];mitochondrial respiratory chain complex I [GO:0005747];mitochondrion [GO:0005739]	NADH dehydrogenase (ubiquinone) activity [GO:0008137]	FUNCTION: Accessory subunit of the mitochondrial membrane respiratory chain NADH dehydrogenase (Complex I), that is believed not to be involved in catalysis. Complex I functions in the transfer of electrons from NADH to the respiratory chain. The immediate electron acceptor for the enzyme is believed to be ubiquinone. {ECO:0000250|UniProtKB:O43678}.			Matrix side {ECO:0000250|UniProtKB:O43678}.;Peripheral membrane protein {ECO:0000250|UniProtKB:O43678};SUBCELLULAR LOCATION: Mitochondrion inner membrane {ECO:0000250|UniProtKB:O43678}	1	99	99	99	10.916	19	19	19	14	13	12	12	10	9	9	9	10	11
2636	O88338;Q3TPA4;Q8C730	Cadherin-16 (Kidney-specific cadherin) (Ksp-cadherin);Cadherin-16;Cadherin-16	Cdh16	21711000000	21822000000	24321000000	25622000000	24222000000	21202000000	21071000000	20486000000	23092000000	22821000000	11716000000	12113000000	11983000000	11601000000	10846000000	9954300000	11066000000					calcium-dependent cell-cell adhesion via plasma membrane cell adhesion molecules [GO:0016339];cell adhesion [GO:0007155];homophilic cell adhesion via plasma membrane adhesion molecules [GO:0007156]	basolateral plasma membrane [GO:0016323];integral component of membrane [GO:0016021];integral component of plasma membrane [GO:0005887];plasma membrane [GO:0005886]	calcium ion binding [GO:0005509]	cadherins may thus contribute to the sorting of heterogeneous cell types.;FUNCTION: Cadherins are calcium-dependent cell adhesion proteins. They preferentially interact with themselves in a homophilic manner in connecting cells			Single-pass type I membrane protein {ECO:0000305}.;SUBCELLULAR LOCATION: Cell membrane {ECO:0000305}	11	63.3	63.3	63.3	89.859	37	37	37	31	31	28	26	26	25	25	28	27	30
4309	Q5SW88;Q5SW87;Q5SW86	RAB1A, member RAS oncogene family;RAB1A, member RAS oncogene family;RAB1A, member RAS oncogene family	Rab1a	8225100000	8998200000	10774000000	9619400000	8435700000	8318900000	9190000000	8766100000	10655000000	9518900000	11702000000	10781000000	10554000000	9769700000	10466000000	9584500000	9197300000							GTP binding [GO:0005525];GTPase activity [GO:0003924]					3	84.7	84.7	0	22.372	22	22	0	20	19	18	19	20	19	17	19	20	20
3349	P56135;F8WHP8	ATP synthase subunit f, mitochondrial (ATP synthase membrane subunit f);ATP synthase, H+-transporting, mitochondrial F0 complex, subunit F2	Atp5mf	7512300000	8719900000	10121000000	9282400000	6925200000	8982500000	9404900000	7201500000	8544200000	6813000000	11700000000	12691000000	12728000000	13163000000	11651000000	11448000000	9659100000					ATP biosynthetic process [GO:0006754];ATP metabolic process [GO:0046034];ion transport [GO:0006811]	integral component of membrane [GO:0016021];mitochondrial inner membrane [GO:0005743];mitochondrial proton-transporting ATP synthase complex [GO:0005753];mitochondrial proton-transporting ATP synthase complex, coupling factor F(o) [GO:0000276];mitochondrion [GO:0005739]	ATPase activity [GO:0016887]	FUNCTION: Mitochondrial membrane ATP synthase (F(1)F(0) ATP synthase or Complex V) produces ATP from ADP in the presence of a proton gradient across the membrane which is generated by electron transport complexes of the respiratory chain. F-type ATPases consist of two structural domains, F(1) - containing the extramembraneous catalytic core and F(0) - containing the membrane proton channel, linke…			Single-pass membrane protein {ECO:0000305}.;SUBCELLULAR LOCATION: Mitochondrion. Mitochondrion inner membrane {ECO:0000305}	2	44.3	44.3	44.3	10.344	8	8	8	8	7	7	7	8	7	8	8	6	8
3248	P48771	Cytochrome c oxidase subunit 7A2, mitochondrial (Cytochrome c oxidase subunit VIIa-liver/heart) (Cytochrome c oxidase subunit VIIa-L)	Cox7a2	13769000000	14886000000	20274000000	17144000000	16813000000	14159000000	12155000000	8219100000	9731900000	10187000000	11629000000	17949000000	16132000000	15916000000	10205000000	7356000000	12100000000	YES	cytochrome c oxidase subunit VIIa 2	all 14	literature, targetP signal, mito protein domain+, induction, coexpression++, MS/MS++	mitochondrial respirasome assembly [GO:0097250];regulation of oxidative phosphorylation [GO:0002082]	mitochondrial inner membrane [GO:0005743];mitochondrial respirasome [GO:0005746];mitochondrion [GO:0005739]	cytochrome-c oxidase activity [GO:0004129]	FUNCTION: This protein is one of the nuclear-coded polypeptide chains of cytochrome c oxidase, the terminal oxidase in mitochondrial electron transport.			SUBCELLULAR LOCATION: Mitochondrion inner membrane.	1	57.8	57.8	57.8	9.2908	4	4	4	2	4	2	3	3	2	2	4	4	4
7296	Q9JIS5	Synaptic vesicle glycoprotein 2A (Synaptic vesicle protein 2) (Synaptic vesicle protein 2A) (Calcium regulator SV2A)	Sv2a	1993300	2167300	0	0	0	0	0	0	0	0	11532000000	1918100000	2069800000	2130400000	1990400000	2005700000	1653600000					cellular calcium ion homeostasis [GO:0006874];chemical synaptic transmission [GO:0007268];regulation of gamma-aminobutyric acid secretion [GO:0014052];synaptic vesicle priming [GO:0016082]	cell-cell junction [GO:0005911];dendrite [GO:0030425];endoplasmic reticulum [GO:0005783];GABA-ergic synapse [GO:0098982];glutamatergic synapse [GO:0098978];integral component of membrane [GO:0016021];integral component of plasma membrane [GO:0005887];integral component of synaptic vesicle membrane [GO:0030285];neuromuscular junction [GO:0031594];neuron projection [GO:0043005];neuronal cell body […	protein kinase binding [GO:0019901];transmembrane transporter activity [GO:0022857]	BoNT/D does not bind to extracellular loop 4 as do BoNT/A and BoNT/E (PubMed:21483489). {ECO:0000269|PubMed:21483489}.;FUNCTION: (Microbial infection) Possible receptor for C.botulinum neurotoxin type D (BoNT/D, botD);FUNCTION: (Microbial infection) Receptor for C.botulinum neurotoxin type A (BoNT/A, botA);FUNCTION: (Microbial infection) Receptor for C.botulinum neurotoxin type E (BoNT/E);FUNCTIO…			Multi-pass membrane protein {ECO:0000250|UniProtKB:Q02563}. Note=Enriched in chromaffin granules, not present in adrenal microsomes. Associated with both insulin granules and synaptic-like microvesicles in insulin-secreting cells of the pancreas (By similarity). Colocalizes with ATP2B1 at photoreceptor synaptic terminals. {ECO:0000250|UniProtKB:Q02563, ECO:0000269|PubMed:12209837}.;SUBCELLULAR LO…	1	28	28	28	82.646	28	28	28	26	20	16	17	18	19	18	1	1	0
3277	P50544;B1AR28	Very long-chain specific acyl-CoA dehydrogenase, mitochondrial (EC 1.3.8.9) (MVLCAD) (VLCAD);Very long-chain-specific acyl-CoA dehydrogenase, mitochondrial	Acadvl	10987000000	10163000000	17169000000	13802000000	15362000000	17771000000	20565000000	17509000000	16276000000	14236000000	11503000000	9919800000	9639100000	10180000000	10102000000	9287500000	9534000000	YES	acyl-Coenzyme A dehydrogenase, very long chain	all 14	literature, APEX_matrix, targetP signal+, mito protein domain+, coexpression+, MS/MS++	epithelial cell differentiation [GO:0030855];fatty acid beta-oxidation [GO:0006635];fatty acid beta-oxidation using acyl-CoA dehydrogenase [GO:0033539];fatty acid catabolic process [GO:0009062];negative regulation of fatty acid biosynthetic process [GO:0045717];negative regulation of fatty acid oxidation [GO:0046322];regulation of cholesterol metabolic process [GO:0090181];response to cold [GO:00…	cytosol [GO:0005829];mitochondrial inner membrane [GO:0005743];mitochondrial membrane [GO:0031966];mitochondrial nucleoid [GO:0042645];mitochondrion [GO:0005739];nucleolus [GO:0005730];nucleus [GO:0005634]	acyl-CoA dehydrogenase activity [GO:0003995];fatty-acyl-CoA binding [GO:0000062];flavin adenine dinucleotide binding [GO:0050660];long-chain-acyl-CoA dehydrogenase activity [GO:0004466];very-long-chain-acyl-CoA dehydrogenase activity [GO:0017099]	FUNCTION: Active toward esters of long-chain and very long chain fatty acids such as palmitoyl-CoA, myristoyl-CoA and stearoyl-CoA. Can accommodate substrate acyl chain lengths as long as 24 carbons, but shows little activity for substrates of less than 12 carbons (By similarity). {ECO:0000250}.	1.3.8.9	mitochondrial fatty acid beta-oxidation.;PATHWAY: Lipid metabolism	SUBCELLULAR LOCATION: Mitochondrion inner membrane.	2	80.2	80.2	80.2	70.875	52	52	52	46	45	35	30	33	29	31	41	40	43
2581	O55143	Sarcoplasmic/endoplasmic reticulum calcium ATPase 2 (SERCA2) (SR Ca(2+)-ATPase 2) (EC 7.2.2.10) (Calcium pump 2) (Calcium-transporting ATPase sarcoplasmic reticulum type, slow twitch skeletal muscle isoform) (Endoplasmic reticulum class 1/2 Ca(2+) ATPase)	Atp2a2	6997400000	8204800000	9390900000	9006900000	8883200000	7053800000	8588700000	6218500000	7241800000	6193700000	11451000000	11295000000	11115000000	11678000000	10497000000	9841000000	10116000000					calcium ion import into sarcoplasmic reticulum [GO:1990036];calcium ion transmembrane transport [GO:0070588];calcium ion transport [GO:0006816];calcium ion transport from cytosol to endoplasmic reticulum [GO:1903515];cardiac muscle hypertrophy in response to stress [GO:0014898];cellular calcium ion homeostasis [GO:0006874];cellular response to heat [GO:0034605];cellular response to oxidative stre…	apical ectoplasmic specialization [GO:0061831];calcium ion-transporting ATPase complex [GO:0090534];endoplasmic reticulum [GO:0005783];endoplasmic reticulum membrane [GO:0005789];extrinsic component of cytoplasmic side of plasma membrane [GO:0031234];longitudinal sarcoplasmic reticulum [GO:0014801];membrane [GO:0016020];nucleoplasm [GO:0005654];perinuclear region of cytoplasm [GO:0048471];plasma …	ATP binding [GO:0005524];calcium ion binding [GO:0005509];calcium transmembrane transporter activity, phosphorylative mechanism [GO:0005388];calcium-transporting ATPase activity involved in regulation of cardiac muscle cell membrane potential [GO:0086039];enzyme binding [GO:0019899];lutropin-choriogonadotropic hormone receptor binding [GO:0031775];protein C-terminus binding [GO:0008022];proton-ex…	FUNCTION: This magnesium-dependent enzyme catalyzes the hydrolysis of ATP coupled with the translocation of calcium from the cytosol to the sarcoplasmic reticulum lumen. Isoform SERCA2A is involved in the regulation of the contraction/relaxation cycle. Acts as a regulator of TNFSF11-mediated Ca(2+) signaling pathways via its interaction with TMEM64 which is critical for the TNFSF11-induced CREB1 …	7.2.2.10		Multi-pass membrane protein {ECO:0000255}.;Multi-pass membrane protein {ECO:0000255}. Sarcoplasmic reticulum membrane {ECO:0000269|PubMed:22355118};SUBCELLULAR LOCATION: Endoplasmic reticulum membrane {ECO:0000269|PubMed:23395171}	1	58.6	58.6	41.9	114.86	73	73	52	66	57	44	45	45	42	41	42	48	46
6331	Q925N0;Q8BRQ9;D3YXH5	Sideroflexin-5;Sidoreflexin;Sideroflexin-5	Sfxn5	1213500000	1165400000	1137100000	1199400000	1181200000	588050000	508260000	497480000	486670000	387570000	11372000000	8639800000	8868300000	9633800000	8366900000	8252800000	7705000000	YES	sideroflexin 5	cerebrum, cerebellum, brainstem, spinalcord, kidney, liver, adipose, largeintestine	literature, yeast mito homolog, mito protein domain+, MS/MS++	amino acid transport [GO:0006865];citrate transport [GO:0015746]	integral component of membrane [GO:0016021];membrane [GO:0016020];mitochondrial inner membrane [GO:0005743];mitochondrial membrane [GO:0031966];mitochondrion [GO:0005739]	citrate transmembrane transporter activity [GO:0015137];ion transmembrane transporter activity [GO:0015075]	FUNCTION: Mitochondrial amino-acid transporter (By similarity). Does not act as a serine transporter: not able to mediate transport of serine into mitochondria (By similarity). Transports citrate (By similarity). {ECO:0000250|UniProtKB:Q8CFD0, ECO:0000250|UniProtKB:Q8TD22, ECO:0000250|UniProtKB:Q9H9B4}.			Multi-pass membrane protein {ECO:0000255}.;Multi-pass membrane protein {ECO:0000256|RuleBase:RU362000}.;SUBCELLULAR LOCATION: Mitochondrion membrane {ECO:0000250|UniProtKB:Q8CFD0};SUBCELLULAR LOCATION: Mitochondrion membrane {ECO:0000256|RuleBase:RU362000}	3	52.3	52.3	52.3	37.328	24	24	24	20	18	19	19	19	18	19	10	10	10
3483	P61982	14-3-3 protein gamma [Cleaved into: 14-3-3 protein gamma, N-terminally processed]	Ywhag	1191700000	857600000	1028600000	841630000	1021400000	1188000000	1112700000	1341700000	1363600000	1455600000	11259000000	9103500000	9185300000	9350300000	9748800000	8962100000	8746100000					cellular response to insulin stimulus [GO:0032869];protein targeting [GO:0006605];regulation of neuron differentiation [GO:0045664];regulation of synaptic plasticity [GO:0048167]	cytosol [GO:0005829];myelin sheath [GO:0043209];presynapse [GO:0098793];synapse [GO:0045202];vesicle [GO:0031982]	actin binding [GO:0003779];identical protein binding [GO:0042802];insulin-like growth factor receptor binding [GO:0005159];protein domain specific binding [GO:0019904];protein kinase C binding [GO:0005080];receptor tyrosine kinase binding [GO:0030971]	FUNCTION: Adapter protein implicated in the regulation of a large spectrum of both general and specialized signaling pathways. Binds to a large number of partners, usually by recognition of a phosphoserine or phosphothreonine motif. Binding generally results in the modulation of the activity of the binding partner.			SUBCELLULAR LOCATION: Cytoplasm {ECO:0000250}.	1	85	85	79.8	28.302	26	23	17	21	20	16	17	17	16	17	12	11	11
2751	P05063	Fructose-bisphosphate aldolase C (EC 4.1.2.13) (Aldolase 3) (Brain-type aldolase) (Scrapie-responsive protein 2) (Zebrin II)	Aldoc	1163000000	1005600000	1068200000	1149500000	1184100000	1129300000	689460000	1472600000	1422900000	1266600000	11238000000	8794300000	9219300000	8844900000	8821700000	7976200000	8431400000					aging [GO:0007568];apoptotic process [GO:0006915];epithelial cell differentiation [GO:0030855];fructose 1,6-bisphosphate metabolic process [GO:0030388];glycolytic process [GO:0006096];protein heterotetramerization [GO:0051290];protein homotetramerization [GO:0051289]	axon [GO:0030424];cytoplasm [GO:0005737];cytosol [GO:0005829];mitochondrion [GO:0005739];postsynaptic cytosol [GO:0099524]	cytoskeletal protein binding [GO:0008092];fructose-bisphosphate aldolase activity [GO:0004332]		4.1.2.13	D-glyceraldehyde 3-phosphate and glycerone phosphate from D-glucose: step 4/4.;glycolysis;PATHWAY: Carbohydrate degradation		1	92	92	87.9	39.394	45	45	38	40	35	29	29	35	37	35	3	4	3
2671	O88737	Protein bassoon	Bsn	5405300	6253300	0	0	0	0	0	0	0	18936000	10888000000	3184100000	2639700000	2831100000	2750700000	3349700000	7677900000					axo-dendritic transport [GO:0008088];presynapse to nucleus signaling pathway [GO:0099526];presynaptic active zone assembly [GO:1904071];protein localization to synapse [GO:0035418];regulation of synaptic vesicle cycle [GO:0098693];regulation of ubiquitin protein ligase activity [GO:1904666];retrograde axonal transport [GO:0008090];synapse organization [GO:0050808]	axon [GO:0030424];axon cytoplasm [GO:1904115];cell junction [GO:0030054];cell surface [GO:0009986];cytoskeleton of presynaptic active zone [GO:0048788];dendrite [GO:0030425];excitatory synapse [GO:0060076];extrinsic component of membrane [GO:0019898];GABA-ergic synapse [GO:0098982];glutamatergic synapse [GO:0098978];Golgi-associated vesicle [GO:0005798];hippocampal mossy fiber to CA3 synapse [GO:…	dynein light chain binding [GO:0045503];metal ion binding [GO:0046872];structural constituent of presynaptic active zone [GO:0098882];transcription corepressor binding [GO:0001222]	FUNCTION: Scaffold protein of the presynaptic cytomatrix at the active zone (CAZ) which is the place in the synapse where neurotransmitter is released (PubMed:12628168, PubMed:12628169, PubMed:19812333). After synthesis, participates in the formation of Golgi-derived membranous organelles termed Piccolo-Bassoon transport vesicles (PTVs) that are transported along axons to sites of nascent synapti…			Peripheral membrane protein {ECO:0000250|UniProtKB:O88778}. Note=In retina, is localized in the outer plexiform layer at ribbon synapses formed by rods and cones but was absent from basal synaptic contacts formed by cones. In the retinal inner plexiform layer localized to conventional inhibitory GABAergic synapses, made by amacrine cells, but absent from the bipolar cell ribbon synapses (By simil…	2	69.1	67.8	67.8	418.84	238	233	232	210	130	86	93	118	123	117	1	1	0
7499	Q9R0H0	Peroxisomal acyl-coenzyme A oxidase 1 (AOX) (EC 1.3.3.6) (Palmitoyl-CoA oxidase) [Cleaved into: Peroxisomal acyl-CoA oxidase 1, A chain;Peroxisomal acyl-CoA oxidase 1, B chain;Peroxisomal acyl-CoA oxidase 1, C chain]	Acox1	54540000000	57962000000	10247000000	8899500000	11176000000	9373400000	4310700000	7080100000	4202900000	6053800000	10790000000	8589000000	8414000000	8003300000	8441000000	8134900000	7274000000	YES	acyl-Coenzyme A oxidase 1, palmitoyl	kidney, liver, heart, skeletalmuscle, adipose, smallintestine, largeintestine, placenta, testis	mito protein domain+, coexpression	cholesterol homeostasis [GO:0042632];fatty acid beta-oxidation [GO:0006635];fatty acid beta-oxidation using acyl-CoA oxidase [GO:0033540];fatty acid oxidation [GO:0019395];generation of precursor metabolites and energy [GO:0006091];lipid homeostasis [GO:0055088];lipid metabolic process [GO:0006629];peroxisome fission [GO:0016559];prostaglandin metabolic process [GO:0006693];spermatogenesis [GO:00…	cytoplasm [GO:0005737];cytosol [GO:0005829];intracellular membrane-bounded organelle [GO:0043231];mitochondrion [GO:0005739];nucleolus [GO:0005730];nucleoplasm [GO:0005654];nucleus [GO:0005634];peroxisomal membrane [GO:0005778];peroxisome [GO:0005777];plasma membrane [GO:0005886]	acyl-CoA oxidase activity [GO:0003997];FAD binding [GO:0071949];fatty acid binding [GO:0005504];flavin adenine dinucleotide binding [GO:0050660];palmitoyl-CoA oxidase activity [GO:0016401];PDZ domain binding [GO:0030165];protein homodimerization activity [GO:0042803];protein N-terminus binding [GO:0047485]	FUNCTION: Catalyzes the desaturation of acyl-CoAs to 2-trans-enoyl-CoAs (By similarity). Isoform 1 shows highest activity against medium-chain fatty acyl-CoAs and activity decreases with increasing chain length (By similarity). Isoform 2 is active against a much broader range of substrates and shows activity towards very long-chain acyl-CoAs (By similarity). {ECO:0000250|UniProtKB:P07872}.	1.3.3.6	PATHWAY: Lipid metabolism;peroxisomal fatty acid beta-oxidation.	SUBCELLULAR LOCATION: Peroxisome {ECO:0000250|UniProtKB:P07872}.	1	90.9	90.9	23	74.648	67	67	20	48	53	37	40	37	36	31	64	66	53
2943	P17751	Triosephosphate isomerase (TIM) (EC 5.3.1.1) (Methylglyoxal synthase) (EC 4.2.3.3) (Triose-phosphate isomerase)	Tpi1	3092300000	3967400000	2901500000	3392200000	2823700000	3920200000	2274400000	4411700000	3816600000	5317800000	10744000000	8490900000	9090000000	8605000000	8571200000	7689000000	8277400000	YES	triosephosphate isomerase 1	all 14	yeast mito homolog++, induction	gluconeogenesis [GO:0006094];glucose metabolic process [GO:0006006];glyceraldehyde-3-phosphate biosynthetic process [GO:0046166];glyceraldehyde-3-phosphate metabolic process [GO:0019682];glycerol catabolic process [GO:0019563];glycolytic process [GO:0006096];methylglyoxal biosynthetic process [GO:0019242];multicellular organism development [GO:0007275]	cytosol [GO:0005829]	isomerase activity [GO:0016853];methylglyoxal synthase activity [GO:0008929];protein homodimerization activity [GO:0042803];triose-phosphate isomerase activity [GO:0004807];ubiquitin protein ligase binding [GO:0031625]	FUNCTION: It is also responsible for the non-negligible production of methylglyoxal a reactive cytotoxic side-product that modifies and can alter proteins, DNA and lipids. {ECO:0000250|UniProtKB:P00939}.;FUNCTION: Triosephosphate isomerase is an extremely efficient metabolic enzyme that catalyzes the interconversion between dihydroxyacetone phosphate (DHAP) and D-glyceraldehyde-3-phosphate (G3P) …	4.2.3.3;5.3.1.1	D-glyceraldehyde 3-phosphate from glycerone phosphate: step 1/1. {ECO:0000255|PROSITE-ProRule:PRU10127}.;gluconeogenesis. {ECO:0000255|PROSITE-ProRule:PRU10127}.;glycolysis;PATHWAY: Carbohydrate biosynthesis;PATHWAY: Carbohydrate degradation	SUBCELLULAR LOCATION: Cytoplasm {ECO:0000255|PROSITE-ProRule:PRU10127}.	1	74.2	74.2	22.7	32.191	24	24	5	22	19	16	18	17	19	19	13	15	16
6512	Q9CPQ8	ATP synthase subunit g, mitochondrial (ATPase subunit g) (ATP synthase membrane subunit g)	Atp5mg	5732500000	4878500000	6844500000	5752200000	5201800000	7979400000	9768900000	10465000000	10218000000	6670200000	10719000000	11793000000	12017000000	10188000000	9108700000	8543600000	9491800000	YES	ATP synthase, H+ transporting, mitochondrial F0 complex, subunit G	all 14	literature, APEX_matrix, yeast mito homolog++, mito protein domain+, MS/MS++	ATP metabolic process [GO:0046034];ATP synthesis coupled proton transport [GO:0015986]	mitochondrial inner membrane [GO:0005743];mitochondrial proton-transporting ATP synthase complex [GO:0005753];mitochondrial proton-transporting ATP synthase complex, coupling factor F(o) [GO:0000276];mitochondrion [GO:0005739]	proton-exporting ATPase activity, phosphorylative mechanism [GO:0008553]	FUNCTION: Mitochondrial membrane ATP synthase (F(1)F(0) ATP synthase or Complex V) produces ATP from ADP in the presence of a proton gradient across the membrane which is generated by electron transport complexes of the respiratory chain. F-type ATPases consist of two structural domains, F(1) - containing the extramembraneous catalytic core, and F(0) - containing the membrane proton channel, link…			SUBCELLULAR LOCATION: Mitochondrion. Mitochondrion inner membrane.	2	58.3	58.3	58.3	11.424	11	11	11	8	8	8	9	7	7	8	7	7	7
3370	P56564	Excitatory amino acid transporter 1 (Glial high affinity glutamate transporter) (High-affinity neuronal glutamate transporter) (GluT-1) (Sodium-dependent glutamate/aspartate transporter 1) (GLAST-1) (Solute carrier family 1 member 3)	Slc1a3	15484000	1769700	1358600	2067500	1529100	0	0	0	0	0	10570000000	8292900000	7803300000	7902300000	7651400000	7091800000	7009300000					auditory behavior [GO:0031223];cell morphogenesis involved in neuron differentiation [GO:0048667];chloride transmembrane transport [GO:1902476];cranial nerve development [GO:0021545];D-aspartate import across plasma membrane [GO:0070779];gamma-aminobutyric acid biosynthetic process [GO:0009449];L-aspartate import across plasma membrane [GO:0140009];L-glutamate import [GO:0051938];L-glutamate impo…	basolateral plasma membrane [GO:0016323];cell periphery [GO:0071944];cell projection [GO:0042995];cell surface [GO:0009986];dendritic spine [GO:0043197];integral component of plasma membrane [GO:0005887];mitochondrial inner membrane [GO:0005743];neuron projection [GO:0043005];neuronal cell body [GO:0043025];plasma membrane [GO:0005886];synapse [GO:0045202]	acidic amino acid transmembrane transporter activity [GO:0015172];amino acid binding [GO:0016597];glutamate binding [GO:0016595];glutamate:sodium symporter activity [GO:0015501];high-affinity glutamate transmembrane transporter activity [GO:0005314];L-glutamate transmembrane transporter activity [GO:0005313];metal ion binding [GO:0046872]	FUNCTION: Sodium-dependent, high-affinity amino acid transporter that mediates the uptake of L-glutamate and also L-aspartate and D-aspartate (PubMed:7903437, PubMed:28032905). Functions as a symporter that transports one amino acid molecule together with two or three Na(+) ions and one proton, in parallel with the counter-transport of one K(+) ion (By similarity). Plays a redundant role in the r…			Multi-pass membrane protein {ECO:0000255}.;SUBCELLULAR LOCATION: Cell membrane {ECO:0000269|PubMed:28032905, ECO:0000269|PubMed:7903437}	2	22.1	22.1	22.1	59.622	18	18	17	15	13	12	12	13	13	13	2	1	1
5105	Q8BGH2	Sorting and assembly machinery component 50 homolog	Samm50	7592500000	7384400000	9058200000	8580000000	7741800000	9771200000	9046900000	7751000000	8927800000	7315700000	10566000000	10778000000	11280000000	10341000000	10321000000	9265600000	11009000000	YES	sorting and assembly machinery component 50 homolog (S. cerevisiae)	all 14	literature, APEX_IMS, APEX_matrix, yeast mito homolog++, Rickettsial homolog, induction, coexpression++, MS/MS++	cellular protein-containing complex assembly [GO:0034622];cristae formation [GO:0042407];mitochondrial respiratory chain complex assembly [GO:0033108];protein insertion into mitochondrial outer membrane [GO:0045040]	integral component of membrane [GO:0016021];mitochondrial inner membrane [GO:0005743];mitochondrial outer membrane [GO:0005741];mitochondrion [GO:0005739];SAM complex [GO:0001401]		FUNCTION: Plays a crucial role in the maintenance of the structure of mitochondrial cristae and the proper assembly of the mitochondrial respiratory chain complexes. Required for the assembly of TOMM40 into the TOM complex. {ECO:0000250|UniProtKB:Q9Y512}.			Multi-pass membrane protein {ECO:0000250}. Cytoplasm {ECO:0000250|UniProtKB:Q6AXV4}. Mitochondrion {ECO:0000250|UniProtKB:Q9Y512}.;SUBCELLULAR LOCATION: Mitochondrion outer membrane {ECO:0000250|UniProtKB:Q9Y512}	1	81.7	81.7	81.7	51.863	51	51	51	41	36	32	33	30	30	30	35	32	32
6820	Q9D0K2;Q3UJQ9	Succinyl-CoA:3-ketoacid coenzyme A transferase 1, mitochondrial (EC 2.8.3.5) (3-oxoacid CoA-transferase 1) (Somatic-type succinyl-CoA:3-oxoacid CoA-transferase) (SCOT-s);Succinyl-CoA:3-ketoacid-coenzyme A transferase (EC 2.8.3.5)	Oxct1	5718700000	6262300000	5242000000	7440900000	5434600000	10569000000	3812900000	5145300000	4264800000	5687000000	10466000000	11088000000	10538000000	10610000000	10066000000	8528700000	8993400000	YES	3-oxoacid CoA transferase 1	cerebrum, cerebellum, brainstem, spinalcord, kidney, heart, skeletalmuscle, adipose, smallintestine, largeintestine, stomach, placenta, testis	literature, APEX_matrix, targetP signal+, mito protein domain, induction, coexpression++, MS/MS++	adipose tissue development [GO:0060612];brain development [GO:0007420];cellular ketone body metabolic process [GO:0046950];heart development [GO:0007507];ketone body catabolic process [GO:0046952];ketone catabolic process [GO:0042182];positive regulation of insulin secretion involved in cellular response to glucose stimulus [GO:0035774];response to activity [GO:0014823];response to ethanol [GO:00…	mitochondrial matrix [GO:0005759];mitochondrion [GO:0005739];nucleoplasm [GO:0005654]	3-oxoacid CoA-transferase activity [GO:0008260];protein homodimerization activity [GO:0042803]	FUNCTION: Key enzyme for ketone body catabolism. Transfers the CoA moiety from succinate to acetoacetate. Formation of the enzyme-CoA intermediate proceeds via an unstable anhydride species formed between the carboxylate groups of the enzyme and substrate (By similarity). {ECO:0000250}.;FUNCTION: Key enzyme for ketone body catabolism. Transfers the CoA moiety from succinate to acetoacetate. Forma…	2.8.3.5	acetoacetyl-CoA from succinyl-CoA: step 1/1.;acetoacetyl-CoA from succinyl-CoA: step 1/1. {ECO:0000256|PIRNR:PIRNR000858}.;PATHWAY: Ketone metabolism;succinyl-CoA degradation	SUBCELLULAR LOCATION: Mitochondrion matrix {ECO:0000250}.	2	70.6	70.6	70.6	55.988	39	39	39	35	32	32	33	30	29	31	27	28	27
2805	P09671;A0A3B2WBF0	Superoxide dismutase [Mn], mitochondrial (EC 1.15.1.1);Superoxide dismutase (EC 1.15.1.1)	Sod2	5504200000	6157600000	6055900000	5339900000	4554200000	12246000000	4914700000	6618600000	4799200000	6814000000	10444000000	13368000000	12399000000	12673000000	11392000000	11266000000	9029300000	YES	superoxide dismutase 2, mitochondrial	all 14	literature, APEX_matrix, targetP signal, yeast mito homolog++, Rickettsial homolog, mito protein domain, induction, MS/MS++	acetylcholine-mediated vasodilation involved in regulation of systemic arterial blood pressure [GO:0003069];age-dependent response to oxidative stress [GO:0001306];age-dependent response to reactive oxygen species [GO:0001315];apoptotic mitochondrial changes [GO:0008637];cellular response to ethanol [GO:0071361];detection of oxygen [GO:0003032];erythrophore differentiation [GO:0048773];glutathion…	cytoplasm [GO:0005737];mitochondrial inner membrane [GO:0005743];mitochondrial matrix [GO:0005759];mitochondrial nucleoid [GO:0042645];mitochondrion [GO:0005739];myelin sheath [GO:0043209]	DNA binding [GO:0003677];enzyme binding [GO:0019899];identical protein binding [GO:0042802];manganese ion binding [GO:0030145];metal ion binding [GO:0046872];oxidoreductase activity [GO:0016491];oxygen binding [GO:0019825];superoxide dismutase activity [GO:0004784]	FUNCTION: Destroys radicals which are normally produced within the cells and which are toxic to biological systems. {ECO:0000256|RuleBase:RU000414}.;FUNCTION: Destroys superoxide anion radicals which are normally produced within the cells and which are toxic to biological systems.	1.15.1.1		SUBCELLULAR LOCATION: Mitochondrion matrix.	2	68.9	68.9	68.9	24.603	16	16	16	16	13	12	13	14	13	12	10	11	12
1294	B2RXT3;E9Q7L0	Ogdhl protein (Oxoglutarate dehydrogenase-like);Oxoglutarate dehydrogenase-like	Ogdhl	5161900	0	9336300	11173000	0	33531000	5051200	10882000	8740700	72756000	10362000000	9559900000	9281700000	8631400000	9122300000	7909500000	8096400000	YES	oxoglutarate dehydrogenase-like	all 14	APEX_matrix, targetP signal+, yeast mito homolog+, Rickettsial homolog, mito protein domain+, MS/MS++	tricarboxylic acid cycle [GO:0006099]	mitochondrion [GO:0005739];oxoglutarate dehydrogenase complex [GO:0045252]	oxoglutarate dehydrogenase (succinyl-transferring) activity [GO:0004591];thiamine pyrophosphate binding [GO:0030976]					2	71.4	62.7	62.7	114.56	94	72	72	78	76	60	60	66	66	69	12	9	12
4839	Q78IK2	ATP synthase membrane subunit DAPIT, mitochondrial (Diabetes-associated protein in insulin-sensitive tissues) (Up-regulated during skeletal muscle growth protein 5)	Atp5md	6223600000	6601200000	7744300000	6126600000	5435600000	8079300000	10020000000	6574300000	9516100000	11085000000	10267000000	8382300000	8662200000	9821300000	9238600000	7445200000	7825100000	YES	upregulated during skeletal muscle growth 5	all 14	GFP, MS/MS++		integral component of membrane [GO:0016021];mitochondrial inner membrane [GO:0005743];mitochondrial proton-transporting ATP synthase complex [GO:0005753];mitochondrion [GO:0005739]		FUNCTION: Mitochondrial membrane ATP synthase (F(1)F(0) ATP synthase or Complex V) produces ATP from ADP in the presence of a proton gradient across the membrane which is generated by electron transport complexes of the respiratory chain. F-type ATPases consist of two structural domains, F(1) - containing the extramembraneous catalytic core and F(0) - containing the membrane proton channel, linke…			Single-pass membrane protein {ECO:0000255}.;SUBCELLULAR LOCATION: Mitochondrion membrane {ECO:0000250|UniProtKB:Q96IX5}	1	84.5	84.5	84.5	6.3814	5	5	5	4	5	4	4	4	4	4	2	4	5
4420	Q61207	Prosaposin (Sulfated glycoprotein 1) (SGP-1) [Cleaved into: Saposin-A;Saposin-B-Val;Saposin-B;Saposin-C;Saposin-D]	Psap	5573100000	6879000000	5768900000	4737000000	5471800000	7657900000	7744300000	5695600000	6606300000	5014500000	10243000000	8418400000	8643200000	8523400000	7813700000	7749100000	8244200000					adenylate cyclase-inhibiting G protein-coupled receptor signaling pathway [GO:0007193];cellular response to organic substance [GO:0071310];cochlea development [GO:0090102];corneocyte development [GO:0003335];cornified envelope assembly [GO:1903575];developmental growth [GO:0048589];epithelial cell differentiation involved in prostate gland development [GO:0060742];galactosylceramide catabolic pro…	cytoplasm [GO:0005737];extracellular region [GO:0005576];extracellular space [GO:0005615];intracellular membrane-bounded organelle [GO:0043231];late endosome [GO:0005770];lysosome [GO:0005764];mitochondrion [GO:0005739]	beta-galactosidase activity [GO:0004565];G protein-coupled receptor binding [GO:0001664];ganglioside GM1 binding [GO:1905573];ganglioside GM2 binding [GO:1905574];ganglioside GM3 binding [GO:1905575];ganglioside GP1c binding [GO:1905577];ganglioside GT1b binding [GO:1905576];identical protein binding [GO:0042802];phospholipid binding [GO:0005543];protease binding [GO:0002020];protein homodimeriza…	FUNCTION: Prosaposin: Behaves as a myelinotrophic and neurotrophic factor, these effects are mediated by its G-protein-coupled receptors, GPR37 and GPR37L1, undergoing ligand-mediated internalization followed by ERK phosphorylation signaling. {ECO:0000269|PubMed:23690594}.;FUNCTION: Saposin-A and saposin-C stimulate the hydrolysis of glucosylceramide by beta-glucosylceramidase (EC 3.2.1.45) and g…			SUBCELLULAR LOCATION: Lysosome {ECO:0000250|UniProtKB:P07602}.;SUBCELLULAR LOCATION: Prosaposin: Secreted {ECO:0000269|PubMed:23690594}. Note=Secreted as a fully glycosylated 70 kDa protein composed of complex glycans. {ECO:0000269|PubMed:23690594}.	1	61	61	4.1	61.422	29	29	1	26	20	14	14	19	14	18	15	18	13
2866	P12960	Contactin-1 (Neural cell surface protein F3)	Cntn1	0	0	0	0	0	0	0	0	0	0	10242000000	9266600000	9247600000	8948100000	9091200000	8769500000	7878200000					cell adhesion [GO:0007155];cerebellum development [GO:0021549];neuron projection development [GO:0031175];Notch signaling pathway [GO:0007219];positive regulation of gene expression [GO:0010628];positive regulation of neuron projection development [GO:0010976];positive regulation of peptidyl-tyrosine phosphorylation [GO:0050731];positive regulation of sodium ion transport [GO:0010765]	anchored component of postsynaptic membrane [GO:0099025];anchored component of presynaptic membrane [GO:0099026];membrane raft [GO:0045121];myelin sheath [GO:0043209];plasma membrane [GO:0005886]	carbohydrate binding [GO:0030246]	FUNCTION: Contactins mediate cell surface interactions during nervous system development. Involved in the formation of paranodal axo-glial junctions in myelinated peripheral nerves and in the signaling between axons and myelinating glial cells via its association with CNTNAP1. Participates in oligodendrocytes generation by acting as a ligand of NOTCH1. Its association with NOTCH1 promotes NOTCH1 …			Lipid-anchor, GPI-anchor.;SUBCELLULAR LOCATION: Cell membrane	1	65.4	65.4	65.4	113.39	79	79	79	63	59	41	47	53	53	56	0	0	0
3757	P99029;G3UZJ4;H3BJQ7;A0A494BAZ4	Peroxiredoxin-5, mitochondrial (EC 1.11.1.15) (Antioxidant enzyme B166) (AOEB166) (Liver tissue 2D-page spot 2D-0014IV) (PLP) (Peroxiredoxin V) (Prx-V) (Peroxisomal antioxidant enzyme) (Thioredoxin peroxidase PMP20);Peroxiredoxin (EC 1.11.1.15);Peroxiredoxin (EC 1.11.1.15) (Fragment);Peroxiredoxin-5, mitochondrial	Prdx5	10763000000	9737700000	7162400000	8827400000	6617300000	9293100000	4860500000	7279200000	6056300000	8066200000	10203000000	11066000000	11520000000	11125000000	10795000000	9958000000	10903000000	YES	peroxiredoxin 5	all 14	literature, APEX_matrix, targetP signal, mito protein domain, induction, MS/MS++	cell redox homeostasis [GO:0045454];cellular response to oxidative stress [GO:0034599];cellular response to reactive oxygen species [GO:0034614];hydrogen peroxide catabolic process [GO:0042744];NADPH oxidation [GO:0070995];negative regulation of apoptotic process [GO:0043066];negative regulation of oxidoreductase activity [GO:0051354];negative regulation of transcription by RNA polymerase III [GO…	cell [GO:0005623];cytoplasm [GO:0005737];cytoplasmic vesicle [GO:0031410];cytosol [GO:0005829];intracellular membrane-bounded organelle [GO:0043231];mitochondrion [GO:0005739];nucleus [GO:0005634];perinuclear region of cytoplasm [GO:0048471];peroxisomal matrix [GO:0005782];peroxisome [GO:0005777]	antioxidant activity [GO:0016209];cysteine-type endopeptidase inhibitor activity involved in apoptotic process [GO:0043027];oxidoreductase activity [GO:0016491];peroxidase activity [GO:0004601];peroxiredoxin activity [GO:0051920];peroxynitrite reductase activity [GO:0072541];protein dimerization activity [GO:0046983];RNA polymerase III regulatory region DNA binding [GO:0001016];signaling receptor…	FUNCTION: Thiol-specific peroxidase that catalyzes the reduction of hydrogen peroxide and organic hydroperoxides to water and alcohols, respectively. Plays a role in cell protection against oxidative stress by detoxifying peroxides and as sensor of hydrogen peroxide-mediated signaling events. {ECO:0000269|PubMed:10679306}.;FUNCTION: Thiol-specific peroxidase that catalyzes the reduction of hydrog…	1.11.1.15		SUBCELLULAR LOCATION: Isoform Cytoplasmic+peroxisomal: Cytoplasm {ECO:0000250|UniProtKB:P30044}. Peroxisome matrix {ECO:0000250|UniProtKB:P30044}.;SUBCELLULAR LOCATION: Isoform Mitochondrial: Mitochondrion {ECO:0000250|UniProtKB:P30044}.	4	75.7	75.7	72.9	21.897	17	17	16	16	14	15	15	16	15	16	14	14	14
2919	P16125;D3Z7F0;A0A0N4SVV8	L-lactate dehydrogenase B chain (LDH-B) (EC 1.1.1.27) (LDH heart subunit) (LDH-H);L-lactate dehydrogenase (EC 1.1.1.27) (Fragment);L-lactate dehydrogenase (EC 1.1.1.27) (Fragment)	Ldhb	5268300000	5424600000	5421200000	5329600000	5098900000	5375200000	4748300000	6263400000	5268800000	7203400000	10195000000	8657500000	9087200000	9127400000	8590700000	8016600000	7371100000					carbohydrate metabolic process [GO:0005975];carboxylic acid metabolic process [GO:0019752];lactate biosynthetic process from pyruvate [GO:0019244];lactate metabolic process [GO:0006089];NAD metabolic process [GO:0019674]	cytosol [GO:0005829];membrane raft [GO:0045121];mitochondrion [GO:0005739];myelin sheath [GO:0043209]	identical protein binding [GO:0042802];kinase binding [GO:0019900];lactate dehydrogenase activity [GO:0004457];L-lactate dehydrogenase activity [GO:0004459];NAD binding [GO:0051287]		1.1.1.27	(S)-lactate from pyruvate: step 1/1.;(S)-lactate from pyruvate: step 1/1. {ECO:0000256|RuleBase:RU000496}.;PATHWAY: Fermentation;pyruvate fermentation to lactate	SUBCELLULAR LOCATION: Cytoplasm.	5	93.1	93.1	93.1	36.572	33	33	30	27	29	26	27	26	26	23	25	25	24
3495	P62259;D6REF3;F6WA09	14-3-3 protein epsilon (14-3-3E);14-3-3 protein epsilon (Fragment);14-3-3 protein epsilon	Ywhae	1721700000	1556800000	1531100000	1960600000	1859900000	2338200000	1903300000	3078800000	2860900000	2850400000	10172000000	8581000000	8561700000	8765900000	8220000000	8580600000	7425500000					cellular response to heat [GO:0034605];cerebral cortex development [GO:0021987];hippocampus development [GO:0021766];MAPK cascade [GO:0000165];negative regulation of calcium ion export across plasma membrane [GO:1905913];negative regulation of calcium ion transmembrane transporter activity [GO:1901020];negative regulation of peptidyl-serine dephosphorylation [GO:1902309];negative regulation of pr…	axon [GO:0030424];central region of growth cone [GO:0090724];cytoplasm [GO:0005737];cytosol [GO:0005829];glutamatergic synapse [GO:0098978];kinesin complex [GO:0005871];melanosome [GO:0042470];mitochondrion [GO:0005739];nucleus [GO:0005634];plasma membrane [GO:0005886];synapse [GO:0045202]	calcium channel regulator activity [GO:0005246];enzyme binding [GO:0019899];histone deacetylase binding [GO:0042826];identical protein binding [GO:0042802];ion channel binding [GO:0044325];phosphoprotein binding [GO:0051219];phosphoserine residue binding [GO:0050815];potassium channel regulator activity [GO:0015459];protein domain specific binding [GO:0019904];protein heterodimerization activity …	FUNCTION: Adapter protein implicated in the regulation of a large spectrum of both general and specialized signaling pathways. Binds to a large number of partners, usually by recognition of a phosphoserine or phosphothreonine motif. Binding generally results in the modulation of the activity of the binding partner. Positively regulates phosphorylated protein HSF1 nuclear export to the cytoplasm. …			SUBCELLULAR LOCATION: Nucleus {ECO:0000250|UniProtKB:P62258}. Cytoplasm {ECO:0000250|UniProtKB:P62258}. Melanosome {ECO:0000250|UniProtKB:P62258}.	3	83.9	83.9	83.9	29.174	29	27	27	27	20	20	18	21	17	20	9	10	12
5769	Q8K3J1	NADH dehydrogenase [ubiquinone] iron-sulfur protein 8, mitochondrial (EC 1.6.99.3) (EC 7.1.1.2) (Complex I-23kD) (CI-23kD) (NADH-ubiquinone oxidoreductase 23 kDa subunit)	Ndufs8	7576600000	7929600000	9497800000	8640700000	8679700000	9577500000	9897300000	9386100000	9916600000	9838900000	10087000000	12885000000	12170000000	12368000000	12371000000	9825100000	9514500000	YES	NADH dehydrogenase (ubiquinone) Fe-S protein 8	all 14	literature, APEX_matrix, targetP signal, Rickettsial homolog, mito protein domain, induction, coexpression++, MS/MS++	aerobic respiration [GO:0009060];mitochondrial electron transport, NADH to ubiquinone [GO:0006120];mitochondrial respiratory chain complex I assembly [GO:0032981];response to oxidative stress [GO:0006979]	mitochondrial respiratory chain complex I [GO:0005747];mitochondrion [GO:0005739]	4 iron, 4 sulfur cluster binding [GO:0051539];metal ion binding [GO:0046872];NADH dehydrogenase (ubiquinone) activity [GO:0008137]	FUNCTION: Core subunit of the mitochondrial membrane respiratory chain NADH dehydrogenase (Complex I) that is believed to belong to the minimal assembly required for catalysis. Complex I functions in the transfer of electrons from NADH to the respiratory chain. The immediate electron acceptor for the enzyme is believed to be ubiquinone (By similarity). {ECO:0000250}.	1.6.99.3;7.1.1.2		SUBCELLULAR LOCATION: Mitochondrion {ECO:0000250}.	2	77.8	77.8	75	24.038	22	22	21	18	14	11	13	14	13	15	14	14	14
3066	P28663	Beta-soluble NSF attachment protein (SNAP-beta) (Brain protein I47) (N-ethylmaleimide-sensitive factor attachment protein beta)	Napb	326930000	327820000	400950000	352450000	276090000	330480000	335590000	293950000	447160000	355400000	10033000000	8674700000	8407300000	7287800000	8630000000	7810600000	8422200000					intracellular protein transport [GO:0006886];protein-containing complex disassembly [GO:0032984];regulation of ATPase activity [GO:0043462];regulation of receptor internalization [GO:0002090];regulation of synaptic vesicle priming [GO:0010807];SNARE complex disassembly [GO:0035494];synaptic transmission, glutamatergic [GO:0035249];synaptic vesicle endocytosis [GO:0048488]	glutamatergic synapse [GO:0098978];myelin sheath [GO:0043209];postsynapse [GO:0098794];presynapse [GO:0098793];SNARE complex [GO:0031201];synaptobrevin 2-SNAP-25-syntaxin-1a complex [GO:0070044];vacuolar membrane [GO:0005774]	SNARE binding [GO:0000149];soluble NSF attachment protein activity [GO:0005483];syntaxin binding [GO:0019905]	FUNCTION: Required for vesicular transport between the endoplasmic reticulum and the Golgi apparatus.			Peripheral membrane protein.;SUBCELLULAR LOCATION: Membrane	2	88.3	88.3	78.5	33.557	34	34	29	27	28	20	19	21	21	25	2	2	1
4012	Q3U422	NADH dehydrogenase [ubiquinone] flavoprotein 3, mitochondrial (RIKEN cDNA 1500032D16, isoform CRA_a)	Ndufv3	3730800000	4804000000	5617400000	4478500000	5100000000	11522000000	10932000000	10300000000	11239000000	11396000000	10025000000	8208900000	8513800000	8550200000	8442500000	7696200000	7170700000	YES	NADH dehydrogenase (ubiquinone) flavoprotein 3	all 14	literature, APEX_matrix, targetP signal, induction, coexpression++, MS/MS++		mitochondrial respiratory chain complex I [GO:0005747]						1	71.6	71.6	65	50.498	31	31	27	28	24	23	22	22	21	24	21	19	19
3801	Q04646	Sodium/potassium-transporting ATPase subunit gamma (Na(+)/K(+) ATPase subunit gamma) (FXYD domain-containing ion transport regulator 2) (Sodium pump gamma chain)	Fxyd2	9802500000	11364000000	20646000000	16592000000	12374000000	14837000000	16244000000	15564000000	16721000000	14151000000	10011000000	7233900000	8757400000	8723500000	8702200000	9636700000	7939500000					cellular hyperosmotic salinity response [GO:0071475];negative regulation of cell population proliferation [GO:0008285];negative regulation of sodium:potassium-exchanging ATPase activity [GO:1903407];potassium ion transport [GO:0006813];regulation of sodium ion transmembrane transporter activity [GO:2000649];sodium ion transport [GO:0006814]	basolateral plasma membrane [GO:0016323];intracellular membrane-bounded organelle [GO:0043231];membrane [GO:0016020];sodium:potassium-exchanging ATPase complex [GO:0005890]	ion channel regulator activity [GO:0099106];sodium channel regulator activity [GO:0017080]	FUNCTION: May be involved in forming the receptor site for cardiac glycoside binding or may modulate the transport function of the sodium ATPase.			Single-pass type III membrane protein {ECO:0000305}.;SUBCELLULAR LOCATION: Membrane {ECO:0000305}	1	58.6	58.6	37.1	7.5194	6	6	4	5	5	4	4	4	5	5	5	5	5
6365	Q99JR1	Sideroflexin-1	Sfxn1	12234000000	11544000000	12044000000	9683400000	10341000000	8828800000	9824900000	6670200000	6856300000	6793700000	9906500000	8060700000	8640100000	8522300000	8401200000	7177700000	8837800000	YES	sideroflexin 1	cerebrum, cerebellum, brainstem, spinalcord, kidney, liver, skeletalmuscle, adipose, smallintestine, largeintestine, stomach, placenta, testis	literature, yeast mito homolog, mito protein domain+, coexpression, MS/MS++	D-serine transport [GO:0042942];erythrocyte differentiation [GO:0030218];iron ion transport [GO:0006826];L-serine transport [GO:0015825];one-carbon metabolic process [GO:0006730];serine import into mitochondrion [GO:0140300]	integral component of mitochondrial inner membrane [GO:0031305];mitochondrial inner membrane [GO:0005743];mitochondrion [GO:0005739]	D-serine transmembrane transporter activity [GO:0042945];L-serine transmembrane transporter activity [GO:0015194]	FUNCTION: Mitochondrial serine transporter that mediates transport of serine into mitochondria, an important step of the one-carbon metabolism pathway (By similarity). Mitochondrial serine is converted to glycine and formate, which then exits to the cytosol where it is used to generate the charged folates that serve as one-carbon donors (By similarity). Transports both D-serine and L-serine (By s…			Multi-pass membrane protein {ECO:0000255}.;SUBCELLULAR LOCATION: Mitochondrion inner membrane {ECO:0000305|PubMed:11274051}	1	76.7	76.7	76.7	35.649	29	28	28	25	21	15	15	14	13	15	18	18	18
3552	P63011	Ras-related protein Rab-3A	Rab3a	28864000	0	9105900	8160400	8996800	3007400	4920900	10239000	16855000	12373000	9906200000	8821400000	9524400000	8272500000	8709300000	7418900000	8851800000					acrosomal vesicle exocytosis [GO:0060478];axonogenesis [GO:0007409];calcium-ion regulated exocytosis [GO:0017156];evoked neurotransmitter secretion [GO:0061670];exocytosis [GO:0006887];intracellular protein transport [GO:0006886];lung development [GO:0030324];lysosome localization [GO:0032418];maintenance of presynaptic active zone structure [GO:0048790];mitochondrion organization [GO:0007005];ne…	acrosomal vesicle [GO:0001669];anchored component of synaptic vesicle membrane [GO:0098993];axon [GO:0030424];cytosol [GO:0005829];endosome [GO:0005768];intracellular organelle [GO:0043229];lysosome [GO:0005764];membrane [GO:0016020];perinuclear region of cytoplasm [GO:0048471];plasma membrane [GO:0005886];presynaptic active zone [GO:0048786];protein-containing complex [GO:0032991];secretory gran…	ATPase activator activity [GO:0001671];ATPase binding [GO:0051117];GDP-dissociation inhibitor binding [GO:0051021];GTP binding [GO:0005525];GTPase activity [GO:0003924];GTP-dependent protein binding [GO:0030742];myosin V binding [GO:0031489];protein C-terminus binding [GO:0008022]	FUNCTION: Small GTP-binding protein that plays a central role in regulated exocytosis and secretion. Controls the recruitment, tethering and docking of secretory vesicles to the plasma membrane (PubMed:11598194). Upon stimulation, switches to its active GTP-bound form, cycles to vesicles and recruits effectors such as RIMS1, RIMS2, Rabphilin-3A/RPH3A, RPH3AL or SYTL4 to help the docking of vesicu…			Cytoplasmic side {ECO:0000305}. Note=Cycles between a vesicle-associated GTP-bound form and a cytosolic GDP-bound form. {ECO:0000250|UniProtKB:P63012}.;Lipid-anchor {ECO:0000305};SUBCELLULAR LOCATION: Cytoplasm, cytosol {ECO:0000250|UniProtKB:P63012}. Lysosome {ECO:0000250|UniProtKB:P20336}. Cytoplasmic vesicle, secretory vesicle {ECO:0000250|UniProtKB:P63012}. Cell membrane {ECO:0000305}	2	68.2	68.2	47.3	24.97	20	20	13	17	13	12	13	13	13	15	3	1	1
3734	P97807	Fumarate hydratase, mitochondrial (Fumarase) (EC 4.2.1.2) (EF-3)	Fh	4373300000	4443800000	3828400000	4117000000	3274600000	8006100000	2732900000	4907800000	3653200000	5396400000	9751200000	9053700000	8905600000	8436600000	8144700000	7367400000	7469700000					cellular response to DNA damage stimulus [GO:0006974];DNA repair [GO:0006281];fumarate metabolic process [GO:0006106];homeostasis of number of cells within a tissue [GO:0048873];malate metabolic process [GO:0006108];negative regulation of histone H3-K36 methylation [GO:0000415];positive regulation of cold-induced thermogenesis [GO:0120162];positive regulation of double-strand break repair via non…	cytoplasm [GO:0005737];cytosol [GO:0005829];mitochondrion [GO:0005739];nucleus [GO:0005634];site of double-strand break [GO:0035861];tricarboxylic acid cycle enzyme complex [GO:0045239]	fumarate hydratase activity [GO:0004333];histone binding [GO:0042393]	fumarate being a by-product of the urea cycle and amino-acid catabolism (PubMed:23643539). Also plays a role in DNA repair by promoting non-homologous end-joining (NHEJ) (By similarity). In response to DNA damage and phosphorylation by PRKDC, translocates to the nucleus and accumulates at DNA double-strand breaks (DSBs): acts by catalyzing formation of fumarate, an inhibitor of KDM2B histone deme…	4.2.1.2	(S)-malate from fumarate: step 1/1. {ECO:0000250|UniProtKB:P10173}.;PATHWAY: Carbohydrate metabolism;tricarboxylic acid cycle	SUBCELLULAR LOCATION: Isoform Cytoplasmic: Cytoplasm, cytosol {ECO:0000250|UniProtKB:P07954}. Nucleus {ECO:0000250|UniProtKB:P07954}. Chromosome {ECO:0000250|UniProtKB:P07954}. Note=Translocates to the nucleus in response to DNA damage: localizes to DNA double-strand breaks (DSBs) following phosphorylation by PRKDC. {ECO:0000250|UniProtKB:P07954}.;SUBCELLULAR LOCATION: Isoform Mitochondrial: Mito…	2	82.2	82.2	82.2	54.356	43	43	43	35	29	24	23	28	24	22	22	22	21
3523	P62814	V-type proton ATPase subunit B, brain isoform (V-ATPase subunit B 2) (Endomembrane proton pump 58 kDa subunit) (Vacuolar proton pump subunit B 2)	Atp6v1b2	10742000000	11113000000	8916100000	11712000000	9794100000	8248800000	4201700000	9234800000	8941100000	9159200000	9737100000	11650000000	11990000000	11522000000	11519000000	10619000000	11026000000					ATP metabolic process [GO:0046034];proton transmembrane transport [GO:1902600]	apical plasma membrane [GO:0016324];cytoplasm [GO:0005737];cytosol [GO:0005829];endomembrane system [GO:0012505];integral component of membrane [GO:0016021];intracellular membrane-bounded organelle [GO:0043231];melanosome [GO:0042470];microvillus [GO:0005902];myelin sheath [GO:0043209];plasma membrane [GO:0005886];proton-transporting V-type ATPase, V1 domain [GO:0033180];ruffle [GO:0001726]	ATP binding [GO:0005524];hydrolase activity [GO:0016787]	FUNCTION: Non-catalytic subunit of the peripheral V1 complex of vacuolar ATPase. V-ATPase is responsible for acidifying a variety of intracellular compartments in eukaryotic cells.			Peripheral membrane protein. Melanosome {ECO:0000250}. Note=Endomembrane.;SUBCELLULAR LOCATION: Endomembrane system	1	89	89	67.1	56.55	52	52	36	48	39	36	38	38	37	36	40	42	41
3535	P62874;H3BKR2	Guanine nucleotide-binding protein G(I)/G(S)/G(T) subunit beta-1 (Transducin beta chain 1);Guanine nucleotide-binding protein G(I)/G(S)/G(T) subunit beta-1 (Fragment)	Gnb1	2373400000	2117600000	1897900000	2343900000	2242700000	2445000000	2763600000	2642400000	3236700000	2911000000	9716900000	9874200000	11152000000	8434700000	9854600000	9290700000	10485000000					cardiac muscle cell apoptotic process [GO:0010659];cell population proliferation [GO:0008283];cellular response to hypoxia [GO:0071456];G protein-coupled receptor signaling pathway [GO:0007186];phospholipase C-activating G protein-coupled receptor signaling pathway [GO:0007200];phototransduction, visible light [GO:0007603];positive regulation of cytosolic calcium ion concentration [GO:0007204];re…	cell body [GO:0044297];dendrite [GO:0030425];heterotrimeric G-protein complex [GO:0005834];myelin sheath [GO:0043209];photoreceptor inner segment [GO:0001917];photoreceptor outer segment [GO:0001750];photoreceptor outer segment membrane [GO:0042622];plasma membrane [GO:0005886]	alkylglycerophosphoethanolamine phosphodiesterase activity [GO:0047391];GTPase activity [GO:0003924];GTPase binding [GO:0051020];protein-containing complex binding [GO:0044877];spectrin binding [GO:0030507]	FUNCTION: Guanine nucleotide-binding proteins (G proteins) are involved as a modulator or transducer in various transmembrane signaling systems. The beta and gamma chains are required for the GTPase activity, for replacement of GDP by GTP, and for G protein-effector interaction (By similarity). {ECO:0000250}.				4	95.3	83.8	83.8	37.377	30	21	20	28	24	22	24	23	22	24	14	16	16
1161	B0QZN5;P63044	Vesicle-associated membrane protein 2 (VAMP-2) (Synaptobrevin-2);Vesicle-associated membrane protein 2	Vamp2	495650000	101130000	216840000	430580000	138880000	102000000	185390000	260200000	570090000	158520000	9643800000	10496000000	10683000000	10470000000	9268700000	9044900000	10448000000					calcium-ion regulated exocytosis [GO:0017156];cellular response to insulin stimulus [GO:0032869];eosinophil degranulation [GO:0043308];exocytic insertion of neurotransmitter receptor to postsynaptic membrane [GO:0098967];Golgi to plasma membrane protein transport [GO:0043001];hormone secretion [GO:0046879];long-term synaptic potentiation [GO:0060291];membrane fusion [GO:0061025];positive regulati…	cell junction [GO:0030054];clathrin-coated vesicle [GO:0030136];cytoplasm [GO:0005737];cytoplasmic vesicle [GO:0031410];cytoplasmic vesicle membrane [GO:0030659];integral component of membrane [GO:0016021];integral component of synaptic vesicle membrane [GO:0030285];intracellular membrane-bounded organelle [GO:0043231];intracellular organelle [GO:0043229];membrane [GO:0016020];neuron projection […	calcium-dependent protein binding [GO:0048306];calmodulin binding [GO:0005516];identical protein binding [GO:0042802];ion channel binding [GO:0044325];myosin binding [GO:0017022];phospholipid binding [GO:0005543];protein C-terminus binding [GO:0008022];protein-containing complex binding [GO:0044877];SNARE binding [GO:0000149];syntaxin binding [GO:0019905];syntaxin-1 binding [GO:0017075]	FUNCTION: Involved in the targeting and/or fusion of transport vesicles to their target membrane (PubMed:9430681). Modulates the gating characteristics of the delayed rectifier voltage-dependent potassium channel KCNB1 (By similarity). {ECO:0000250|UniProtKB:P63045, ECO:0000269|PubMed:9430681}.			Single-pass type IV membrane protein. Cell junction, synapse, synaptosome. Cell membrane {ECO:0000250|UniProtKB:P63045}. Note=Neuronal synaptic vesicles. Colocalizes with PRKCZ and WDFY2 in intracellular vesicles. {ECO:0000250|UniProtKB:P63027}.;SUBCELLULAR LOCATION: Cytoplasmic vesicle, secretory vesicle, synaptic vesicle membrane	2	54	54	31.3	17.862	11	11	6	9	10	10	10	10	10	10	4	1	2
2829	P10852;A0A0U1RP98	4F2 cell-surface antigen heavy chain (4F2hc) (Solute carrier family 3 member 2) (CD antigen CD98);4F2 cell-surface antigen heavy chain (Fragment)	Slc3a2	4844200000	5670900000	11427000000	9522200000	8065800000	4789400000	5151200000	5620500000	5498700000	6421600000	9606300000	9041600000	9745800000	9442200000	9009400000	8649700000	9323900000					amino acid transport [GO:0006865];carbohydrate metabolic process [GO:0005975];L-leucine import across plasma membrane [GO:1903801];neutral amino acid transport [GO:0015804];response to exogenous dsRNA [GO:0043330];tryptophan transport [GO:0015827]	amino acid transport complex [GO:1990184];apical plasma membrane [GO:0016324];cell junction [GO:0030054];cell surface [GO:0009986];cytosol [GO:0005829];integral component of membrane [GO:0016021];lysosomal membrane [GO:0005765];melanosome [GO:0042470];nucleus [GO:0005634];plasma membrane [GO:0005886];synapse [GO:0045202]	catalytic activity [GO:0003824];double-stranded RNA binding [GO:0003725];neutral amino acid transmembrane transporter activity [GO:0015175]	FUNCTION: Component of several heterodimeric amino acid transporter complexes. The precise substrate specificity depends on the other subunit in the heterodimer (PubMed:9915839). The heterodimer with SLC3A2 functions as sodium-independent, high-affinity transporter that mediates uptake of large neutral amino acids such as phenylalanine, tyrosine, L-DOPA, leucine, histidine, methionine and tryptop…			Single-pass type II membrane protein {ECO:0000250|UniProtKB:P08195}. Cell junction {ECO:0000269|PubMed:9915839}. Lysosome membrane {ECO:0000250|UniProtKB:P08195}. Melanosome {ECO:0000250|UniProtKB:P08195}. Note=Localized at the plasma membrane when associated with SLC7A5 or SLC7A8. Localized to the apical membrane of placental syncytiotrophoblastic cells. Recruited to lysosomes by LAPTM4B (By sim…	10	62.7	62.7	61.8	58.336	41	41	40	37	32	24	26	27	26	26	24	26	31
3152	P37040;Q05DV1	NADPH--cytochrome P450 reductase (CPR) (P450R) (EC 1.6.2.4);NADPH--cytochrome P450 reductase (Por protein)	Por	12359000000	14225000000	12026000000	15429000000	15245000000	9199000000	9302800000	6634900000	7766900000	7251300000	9579400000	6740500000	6870000000	6901500000	7139900000	6294600000	6583600000					carnitine metabolic process [GO:0009437];cellular organofluorine metabolic process [GO:0090346];cellular response to follicle-stimulating hormone stimulus [GO:0071372];cellular response to peptide hormone stimulus [GO:0071375];demethylation [GO:0070988];fatty acid oxidation [GO:0019395];flavonoid metabolic process [GO:0009812];internal peptidyl-lysine acetylation [GO:0018393];negative regulation …	cytosol [GO:0005829];endoplasmic reticulum membrane [GO:0005789];integral component of membrane [GO:0016021];intracellular membrane-bounded organelle [GO:0043231];membrane [GO:0016020];mitochondrion [GO:0005739]	cytochrome-b5 reductase activity, acting on NAD(P)H [GO:0004128];electron transfer activity [GO:0009055];enzyme binding [GO:0019899];flavin adenine dinucleotide binding [GO:0050660];FMN binding [GO:0010181];hydrolase activity [GO:0016787];iron-cytochrome-c reductase activity [GO:0047726];NADP binding [GO:0050661];NADPH-hemoprotein reductase activity [GO:0003958];nitric oxide dioxygenase activity …	FUNCTION: This enzyme is required for electron transfer from NADP to cytochrome P450 in microsomes. It can also provide electron transfer to heme oxygenase and cytochrome B5. {ECO:0000255|HAMAP-Rule:MF_03212}.	1.6.2.4		Cytoplasmic side {ECO:0000255|HAMAP-Rule:MF_03212}.;Single-pass membrane protein {ECO:0000255|HAMAP-Rule:MF_03212};SUBCELLULAR LOCATION: Endoplasmic reticulum membrane {ECO:0000255|HAMAP-Rule:MF_03212}	4	65.3	65.3	60.6	77.043	52	52	48	45	39	31	33	31	31	30	40	41	42
2063	F6ZFT1;F8WJ64;Q9CR21	Acyl carrier protein, mitochondrial (ACP) (CI-SDAP) (NADH-ubiquinone oxidoreductase 9.6 kDa subunit);Acyl carrier protein (Fragment);Acyl carrier protein (Fragment)	Ndufab1	9086200000	9336100000	9175700000	7356000000	7603600000	8140400000	11337000000	9426400000	9867000000	9368300000	9547700000	13087000000	12120000000	9661600000	10119000000	8457300000	10176000000	YES	NADH dehydrogenase (ubiquinone) 1, alpha/beta subcomplex, 1	all 14	literature, APEX_matrix, targetP signal, yeast mito homolog, Rickettsial homolog, mito protein domain, MS/MS+	fatty acid biosynthetic process [GO:0006633];mitochondrial respiratory chain complex I assembly [GO:0032981];oxidation-reduction process [GO:0055114];protein lipoylation [GO:0009249]	mitochondrial large ribosomal subunit [GO:0005762];mitochondrial respiratory chain complex I [GO:0005747];mitochondrion [GO:0005739];nucleoplasm [GO:0005654]	acyl binding [GO:0000035];acyl carrier activity [GO:0000036]	FUNCTION: Carrier of the growing fatty acid chain in fatty acid biosynthesis (By similarity). Accessory and non-catalytic subunit of the mitochondrial membrane respiratory chain NADH dehydrogenase (Complex I), which functions in the transfer of electrons from NADH to the respiratory chain (By similarity). {ECO:0000250|UniProtKB:O14561, ECO:0000250|UniProtKB:P52505}.;FUNCTION: Carrier of the growi…			SUBCELLULAR LOCATION: Mitochondrion {ECO:0000250|UniProtKB:O14561}.	3	35.4	35.4	35.4	14.309	7	7	7	7	5	5	5	4	4	5	5	5	5
4869	Q7TMG8;O55126	Protein NipSnap homolog 2 (NipSnap2) (Glioblastoma-amplified sequence);Glioblastoma amplified sequence (Protein NipSnap homolog 2)	Nipsnap2	3744300000	3499700000	6450300000	4757400000	4762700000	6916800000	6422800000	5788500000	7324900000	5332900000	9509700000	8596700000	8413400000	9823900000	9495800000	7948200000	7829000000	YES	glioblastoma amplified sequence	all 14	literature, APEX_matrix, targetP signal+, induction, coexpression, MS/MS++	mitochondrion organization [GO:0007005];oxidative phosphorylation [GO:0006119];positive regulation of high voltage-gated calcium channel activity [GO:1901843]	cytoplasm [GO:0005737];mitochondrial outer membrane [GO:0005741];mitochondrion [GO:0005739]		FUNCTION: May act as a positive regulator of L-type calcium channels. {ECO:0000269|PubMed:22627147}.			SUBCELLULAR LOCATION: Cytoplasm {ECO:0000305|PubMed:22627147}. Mitochondrion outer membrane {ECO:0000250|UniProtKB:O75323}.	3	76.9	74.7	74.7	32.898	30	29	29	22	25	20	21	19	19	19	17	16	18
6218	Q91YQ5	Dolichyl-diphosphooligosaccharide--protein glycosyltransferase subunit 1 (Dolichyl-diphosphooligosaccharide--protein glycosyltransferase 67 kDa subunit) (Ribophorin I) (RPN-I) (Ribophorin-1)	Rpn1	11262000000	12453000000	11833000000	12286000000	11331000000	10337000000	12378000000	10465000000	11453000000	10033000000	9504200000	8322100000	9234700000	8459300000	8866000000	8080200000	9125000000					protein N-linked glycosylation via asparagine [GO:0018279]	cytosol [GO:0005829];endoplasmic reticulum [GO:0005783];endoplasmic reticulum membrane [GO:0005789];integral component of membrane [GO:0016021];melanosome [GO:0042470];rough endoplasmic reticulum [GO:0005791]	dolichyl-diphosphooligosaccharide-protein glycotransferase activity [GO:0004579]	FUNCTION: Subunit of the oligosaccharyl transferase (OST) complex that catalyzes the initial transfer of a defined glycan (Glc(3)Man(9)GlcNAc(2) in eukaryotes) from the lipid carrier dolichol-pyrophosphate to an asparagine residue within an Asn-X-Ser/Thr consensus motif in nascent polypeptide chains, the first step in protein N-glycosylation. N-glycosylation occurs cotranslationally and the compl…		PATHWAY: Protein modification;protein glycosylation.	Single-pass type I membrane protein {ECO:0000305}. Melanosome {ECO:0000250|UniProtKB:P04843}.;SUBCELLULAR LOCATION: Endoplasmic reticulum {ECO:0000250|UniProtKB:E2RQ08, ECO:0000250|UniProtKB:Q9GMB0}. Endoplasmic reticulum membrane	2	73.5	73.5	73.5	68.527	56	56	56	48	41	36	35	35	35	37	46	47	46
3035	P26645	Myristoylated alanine-rich C-kinase substrate (MARCKS)	Marcks	612280000	578800000	719190000	601130000	667090000	743800000	520700000	1131500000	1239400000	1202900000	9490300000	7249300000	7416600000	8387800000	8316600000	8816900000	6303800000					actin crosslink formation [GO:0051764];actin filament bundle assembly [GO:0051017];protein homooligomerization [GO:0051260]	actin filament bundle [GO:0032432];cell cortex [GO:0005938];centrosome [GO:0005813];cytoplasm [GO:0005737];germinal vesicle [GO:0042585];membrane [GO:0016020]	actin filament binding [GO:0051015];calmodulin binding [GO:0005516];identical protein binding [GO:0042802];protein kinase C binding [GO:0005080]	FUNCTION: MARCKS is the most prominent cellular substrate for protein kinase C. This protein binds calmodulin, actin, and synapsin. MARCKS is a filamentous (F) actin cross-linking protein.			Lipid-anchor {ECO:0000250|UniProtKB:P29966}.;SUBCELLULAR LOCATION: Cytoplasm, cytoskeleton {ECO:0000305}. Membrane {ECO:0000250|UniProtKB:P29966}	1	91.9	91.9	91.9	29.661	23	23	23	21	17	17	17	17	17	17	13	12	12
2889	P14231	Sodium/potassium-transporting ATPase subunit beta-2 (Adhesion molecule in glia) (AMOG) (Sodium/potassium-dependent ATPase subunit beta-2)	Atp1b2	0	0	0	0	0	0	0	0	0	0	9411100000	7390500000	7569700000	7957800000	6998800000	6343300000	6598700000					cell adhesion [GO:0007155];cellular potassium ion homeostasis [GO:0030007];cellular sodium ion homeostasis [GO:0006883];membrane repolarization [GO:0086009];positive regulation of ATPase activity [GO:0032781];positive regulation of potassium ion import across plasma membrane [GO:1903288];positive regulation of potassium ion transmembrane transporter activity [GO:1901018];positive regulation of so…	apical plasma membrane [GO:0016324];cytoplasm [GO:0005737];sodium:potassium-exchanging ATPase complex [GO:0005890]	ATPase activator activity [GO:0001671];ATPase binding [GO:0051117];sodium:potassium-exchanging ATPase activity [GO:0005391]	FUNCTION: Mediates cell adhesion of neurons and astrocytes, and promotes neurite outgrowth.;FUNCTION: This is the non-catalytic component of the active enzyme, which catalyzes the hydrolysis of ATP coupled with the exchange of Na(+) and K(+) ions across the plasma membrane. The exact function of the beta-2 subunit is not known.			Single-pass type II membrane protein.;SUBCELLULAR LOCATION: Cell membrane	2	58.3	58.3	58.3	33.344	19	19	19	17	15	13	13	14	13	15	0	0	0
3098	P31650	Sodium- and chloride-dependent GABA transporter 3 (GAT-3) (Sodium- and chloride-dependent GABA transporter 4) (GAT-4) (Solute carrier family 6 member 11)	Slc6a11	44979000	58069000	44869000	32760000	38085000	27067000	38478000	17604000	45095000	28972000	9385000000	4654500000	4279900000	5715200000	4966300000	5630800000	2850900000					brain development [GO:0007420];neurotransmitter reuptake [GO:0098810];neurotransmitter transport [GO:0006836];neurotransmitter uptake [GO:0001504];response to drug [GO:0042493]	cell projection [GO:0042995];cytoplasm [GO:0005737];GABA-ergic synapse [GO:0098982];integral component of postsynaptic membrane [GO:0099055];integral component of presynaptic membrane [GO:0099056];membrane [GO:0016020];neuron projection [GO:0043005];plasma membrane [GO:0005886];synapse [GO:0045202]	gamma-aminobutyric acid:sodium symporter activity [GO:0005332];neurotransmitter binding [GO:0042165]	FUNCTION: Terminates the action of GABA by its high affinity sodium-dependent reuptake into presynaptic terminals. Can also transport beta-alanine and taurine.			Multi-pass membrane protein.;SUBCELLULAR LOCATION: Membrane	1	19	19	17.9	69.96	15	15	14	13	11	10	9	10	10	10	2	2	1
5970	Q8VCT4	Carboxylesterase 1D (Carboxylesterase 3) (EC 3.1.1.1) (EC 3.1.1.67) (Fatty acid ethyl ester synthase) (FAEE synthase) (Triacylglycerol hydrolase) (TGH)	Ces1d	13594000000	17252000000	10196000000	18913000000	13953000000	10059000000	2212600000	9135800000	5010500000	8069200000	9360000000	7417400000	9315300000	6776600000	8039700000	7386400000	6535600000					acyl-CoA metabolic process [GO:0006637];acylglycerol catabolic process [GO:0046464];cholesterol biosynthetic process [GO:0006695];epithelial cell differentiation [GO:0030855];lipid catabolic process [GO:0016042];medium-chain fatty acid metabolic process [GO:0051791];response to toxic substance [GO:0009636];short-chain fatty acid catabolic process [GO:0019626];very-low-density lipoprotein particle…	cytosol [GO:0005829];endoplasmic reticulum [GO:0005783];endoplasmic reticulum lumen [GO:0005788];extracellular space [GO:0005615];lipid droplet [GO:0005811]	carboxylic ester hydrolase activity [GO:0052689];fatty-acyl-ethyl-ester synthase activity [GO:0030339];methyl indole-3-acetate esterase activity [GO:0080030];sterol esterase activity [GO:0004771];triglyceride lipase activity [GO:0004806]	FUNCTION: Major lipase in white adipose tissue. Involved in the metabolism of xenobiotics and of natural substrates. Hydrolyzes triacylglycerols and monoacylglycerols, with a preference for monoacylglycerols. The susceptibility of the substrate increases with decreasing acyl chain length of the fatty acid moiety. Catalyzes the synthesis of fatty acid ethyl esters. {ECO:0000269|PubMed:15220344}.	3.1.1.1;3.1.1.67		SUBCELLULAR LOCATION: Endoplasmic reticulum lumen {ECO:0000269|PubMed:15220344}. Cytoplasm, cytosol {ECO:0000269|PubMed:15220344}. Lipid droplet {ECO:0000269|PubMed:15220344}.	1	66.7	65.5	61.4	61.787	33	31	29	26	28	18	21	22	21	21	30	30	30
2942	P17742;A0A1L1SST0	Peptidyl-prolyl cis-trans isomerase A (PPIase A) (EC 5.2.1.8) (Cyclophilin A) (Cyclosporin A-binding protein) (Rotamase A) (SP18) [Cleaved into: Peptidyl-prolyl cis-trans isomerase A, N-terminally processed];Peptidyl-prolyl cis-trans isomerase (PPIase) (EC 5.2.1.8)	Ppia	4072900000	3783500000	3661900000	3791500000	3420400000	3611100000	2314600000	3299200000	3199700000	3815400000	9338900000	7816600000	8488800000	6947700000	8104600000	7142000000	8209700000					lipid droplet organization [GO:0034389];neuron differentiation [GO:0030182];positive regulation of protein secretion [GO:0050714];positive regulation of viral genome replication [GO:0045070];protein folding [GO:0006457];protein peptidyl-prolyl isomerization [GO:0000413];protein refolding [GO:0042026];regulation of viral genome replication [GO:0045069]	cytosol [GO:0005829];extracellular space [GO:0005615];myelin sheath [GO:0043209];nucleus [GO:0005634];protein-containing complex [GO:0032991]	cyclosporin A binding [GO:0016018];peptidyl-prolyl cis-trans isomerase activity [GO:0003755];unfolded protein binding [GO:0051082]	FUNCTION: PPIase that catalyzes the cis-trans isomerization of proline imidic peptide bonds in oligopeptides and may therefore assist protein folding. {ECO:0000250|UniProtKB:P62937}.;FUNCTION: PPIases accelerate the folding of proteins. It catalyzes the cis-trans isomerization of proline imidic peptide bonds in oligopeptides. {ECO:0000256|RuleBase:RU363019}.	5.2.1.8		SUBCELLULAR LOCATION: Cytoplasm. Secreted {ECO:0000250}. Note=Secretion occurs in response to oxidative stress in vascular smooth muscle through a vesicular secretory pathway that involves actin remodeling and myosin II activation, and mediates ERK1/2 activation. {ECO:0000250}.	5	89.6	89.6	89.6	17.971	16	16	16	16	14	10	10	11	11	10	6	6	7
7582	Q9WUM5	Succinate--CoA ligase [ADP/GDP-forming] subunit alpha, mitochondrial (EC 6.2.1.4) (EC 6.2.1.5) (Succinyl-CoA synthetase subunit alpha) (SCS-alpha)	Suclg1	3639100000	5082200000	3896100000	3566400000	7710400000	6303500000	5380900000	9971000000	5090400000	4286000000	9238800000	7566100000	7475000000	7605000000	7244400000	6695500000	6196600000	YES	succinate-CoA ligase, GDP-forming, alpha subunit	all 14	targetP signal, yeast mito homolog+, Rickettsial homolog, mito protein domain, induction, coexpression++, MS/MS++	nucleoside triphosphate biosynthetic process [GO:0009142];succinate metabolic process [GO:0006105];succinyl-CoA metabolic process [GO:0006104];tricarboxylic acid cycle [GO:0006099]	cytosol [GO:0005829];mitochondrial inner membrane [GO:0005743];mitochondrion [GO:0005739];plasma membrane [GO:0005886];protein-containing complex [GO:0032991];succinate-CoA ligase complex (GDP-forming) [GO:0045244]	cofactor binding [GO:0048037];GDP binding [GO:0019003];nucleoside diphosphate kinase activity [GO:0004550];protein heterodimerization activity [GO:0046982];succinate-CoA ligase (ADP-forming) activity [GO:0004775];succinate-CoA ligase (GDP-forming) activity [GO:0004776]	FUNCTION: Succinyl-CoA synthetase functions in the citric acid cycle (TCA), coupling the hydrolysis of succinyl-CoA to the synthesis of either ATP or GTP and thus represents the only step of substrate-level phosphorylation in the TCA. The alpha subunit of the enzyme binds the substrates coenzyme A and phosphate, while succinate binding and specificity for either ATP or GTP is provided by differen…	6.2.1.4;6.2.1.5	PATHWAY: Carbohydrate metabolism;succinate from succinyl-CoA (ligase route): step 1/1. {ECO:0000255|HAMAP-Rule:MF_03222}.;tricarboxylic acid cycle	SUBCELLULAR LOCATION: Mitochondrion {ECO:0000255|HAMAP-Rule:MF_03222}.	2	40.2	40.2	40.2	36.154	16	16	16	13	13	12	13	13	12	12	15	14	14
7461	Q9QYX7	Protein piccolo (Aczonin) (Brain-derived HLMN protein) (Multidomain presynaptic cytomatrix protein)	Pclo	0	0	0	0	0	0	724190000	880510000	871170000	929670000	9052400000	3559300000	3572100000	3908700000	3886600000	3594600000	2909000000					cAMP-mediated signaling [GO:0019933];cytoskeleton organization [GO:0007010];insulin secretion [GO:0030073];maintenance of presynaptic active zone structure [GO:0048790];presynapse to nucleus signaling pathway [GO:0099526];presynaptic active zone assembly [GO:1904071];protein localization to synapse [GO:0035418];regulation of exocytosis [GO:0017157];regulation of ubiquitin protein ligase activity …	axon [GO:0030424];cell junction [GO:0030054];cone cell pedicle [GO:0044316];cytoskeleton of presynaptic active zone [GO:0048788];dendrite [GO:0030425];glutamatergic synapse [GO:0098978];Golgi-associated vesicle [GO:0005798];growth cone [GO:0030426];inhibitory synapse [GO:0060077];neuromuscular junction [GO:0031594];neuron projection [GO:0043005];neuronal cell body [GO:0043025];parallel fiber to P…	calcium ion binding [GO:0005509];calcium-dependent phospholipid binding [GO:0005544];profilin binding [GO:0005522];structural constituent of presynaptic active zone [GO:0098882];transcription corepressor binding [GO:0001222]	FUNCTION: Scaffold protein of the presynaptic cytomatrix at the active zone (CAZ) which is the place in the synapse where neurotransmitter is released (PubMed:19812333). After synthesis, participates in the formation of Golgi-derived membranous organelles termed Piccolo-Bassoon transport vesicles (PTVs) that are transported along axons to sites of nascent synaptic contacts (By similarity). At the…			SUBCELLULAR LOCATION: Cell junction, synapse, Presynapse, Presynaptic active zone {ECO:0000269|PubMed:10508862}. Note=Colocalizes with BSN in developing axons. {ECO:0000250|UniProtKB:Q9JKS6}.	2	57.4	57.4	56.4	550.83	243	243	238	192	111	66	71	99	101	103	0	0	0
[truncated: 7,232 more rows]
[truncated: 59 more columns]

## Sheet: intensity log2 transformed
				Kidney
				coq9+/+					coq9+/++βRA
id	Majority protein IDs	Protein names	Gene names	LFQ intensity coq9+/+_Kidney_01	LFQ intensity coq9+/+_Kidney_02	LFQ intensity coq9+/+_Kidney_03	LFQ intensity coq9+/+_Kidney_04	LFQ intensity coq9+/+_Kidney_05	LFQ intensity coq9+/++βRA_Kidney_01	LFQ intensity coq9+/++βRA_Kidney_02	LFQ intensity coq9+/++βRA_Kidney_03	LFQ intensity coq9+/++βRA_Kidney_04	LFQ intensity coq9+/++βRA_Kidney_05	Present in MitoCarta	Description	Tissues	Evidence	GO(biological process)	GO(cellular component)	GO(molecular function)	Function [CC]	EC number	Pathway	Subcellular location [CC]	Number of proteins	Sequence coverage [%]	Unique + razor sequence coverage [%]	Unique sequence coverage [%]	Mol. weight [kDa]	Peptides	Razor + unique peptides	Unique peptides
[truncated: 7,472 more rows]

## Sheet: proteins found in 3 of 5 reps
				Kidney
				coq9+/+					coq9+/++βRA
[truncated: 6,031 more rows]

## Sheet: values after imputation
				Kidney
				coq9+/+					coq9+/++βRA
[truncated: 6,031 more rows]
